# Supplementary material for: Genetic evidence for an East Asian origin of Chinese Muslim populations Dongxiang and Hui
Source: Sci Rep. 2016 Dec 7;6:38656. doi: 10.1038/srep38656 (PMC5141421; doi:10.1038/srep38656)
Supplement: Supplementary Table 1 [file srep38656-s2.xls]

## Sheet: Han_Linxia
Individual ID	CSF1POa	CSF1POb	D12S391a	D12S391b	D13S317a	D13S317b	D16S539a	D16S539b	D18S51a	D18S51b	D19S433a	D19S433b	D21S11a	D21S11b	D2S1338a	D2S1338b	D3S1358a	D3S1358b	D5S818a	D5S818b	D6S1043a	D6S1043b	D7S820a	D7S820b	D8S1179a	D8S1179b	FGAa	FGAb	vWAa	vWAb
1	10	11	14	25	8	10	9	10	13	13	14.2	16.2	30	32.2	23	24	16	16	9	10	15	18	12	12	14	15	24	25	17	18
2	10	12	22	25	8	12	9	11	17	19	13	14	29	30	17	24	15	15	9	10	14	18	9	12	13	15	21	25	18	19
3	11	11	18	23	8	9	9	9	14	15	13	14	30	30	18	26	15	18	9	10	11	12	11	11	15	15	22	25	18	19
4	10	11	21	23	10	13	12	13	14	16	15	16.2	28	31.2	19	20	17	19	11	12	13	17	10	13	11	11	21	21	19	20
5	11	12	19	20	11	12	10	12	14	21	14.2	15	30	32.2	23	24	15	15	10	12	14	14	11	11	11	13	23	23	15	18
6	10	12	17	25	8	10	11	11	13	17	14	15.2	29	30	19	23	16	16	12	12	14	19	11	12	13	13	22	24	14	17
7	9	11	20	20	9	9	12	12	14	16	12.2	14.2	29	32.2	20	23	15	16	10	11	11	19	8	11	12	16	24	24	17	18
8	10	12	17	20	10	10	10	11	17	19	14	15	29	31.2	17	20	15	16	11	11	11	20	11	13	13	13	23	24	17	19
9	10	10	20	20	12	12	9	11	13	14	12	14	30	30	19	21	17	17	11	13	10	11	12	13	13	14	17	25	17	19
10	10	12	21	21	11	13	9	12	15	18	12.2	14.2	32.2	32	22	23	14	15	10	11	12	18	8	12	11	14	19	23.2	14	17
11	10	11	17	19	11	12	10	11	15	19	13	15.2	28	29	23	23	16	16	9	11	18	19	10	13	12	15	22	24	16	17
12	10	12	17	20	8	10	9	14	13	14	13	13	28	33.2	21	26	15	16	10	11	13	19	8	12	12	13	20	22	15	17
13	11	11	19	20	8	11	9	14	13	15	13	14	28	29	19	20	15	15	9	13	10	18	9	12	13	16	18	22	17	18
14	9	12	17	19	9	12	11	12	13	16	15.2	15.2	30	32.2	17	25	15	17	10	11	18	19	11	12	11	11	23	24	14	18
15	9	13	18	19	10	11	9	9	12	16	14	16.2	29	32.2	24	24	15	17	11	11	14	18.2	8	9	14	15	24	24	14	17
16	11	12	19	20	11	11	11	11	15	16	14.2	15.2	31.2	31	19	24	16	16	11	13	13	19	9	12	11	15	23	23	16	17
17	12	12	19	19	10	12	9	10	17	17	13	13	30	33.2	23	23	15	15	9	11	18	19	8	11	12	14	24	24	16	17
18	10	10	21	21	8	9	10	11	16	16	14.2	16.2	28	29	19	27	15	16	12	13	11	12	10	12	14	15	23	25	14	16
19	10	11	17	23	8	12	9	11	13	22	14.2	16	28	30	19	23	16	16	12	12	11	19	10	11	10	14	21	24.2	15	17
20	9	12	18	23	8	9	9	11	13	21	13	14.2	30	30	20	20	15	17	10	10	13	19	12	12	12	15	22	23	17	18
21	10	13	17	18	8	11	9	10	14	14	13	14	30	30	20	23	15	16	10	12	12	18	12	13	15	16	20	22	16	19
22	11	13	19	19	11	12	9	11	14	20	13	15.2	29	30	23	24	16	18	9	12	14	20	8	10	10	13	22	24	14	19
23	10	11	19	20	12	12	9	10	13	17	13	15	32.2	32.2	19	23	15	16	11	12	12	13	11	11	13	16	22	23	19	19
24	10	11	18	20	12	12	9	13	14	21	11	14.2	28	31	23	25	15	18	11	12	18	18	10	12	15	15	22	25	14	19
25	10	12	18	20	11	12	10	12	14	21	15.2	15.2	30	30	19	20	14	15	11	11	12	19	11	11	10	15	21	24	17	19
26	12	12	16	19	8	11	9	13	13	15	13	14	29	31	23	24	16	16	10	11	12	18	10	11	13	14	23	24	18	19
27	12	12	19	20	8	8	9	12	14	18	13	14.2	28	32	18	22	14	15	10	10	13	14	11	11	13	13	22	25	17	17
28	10	11	18	19	12	12	9	13	15	19	14	15	31	33.2	18	18	14	15	12	12	17	20	8	11	10	12	19	25	16	16
29	12	12	18	22	10	11	10	14	15	16	14	14	30	32.2	24	24	15	19	11	12	13	14	11	12	12	14	23	23	14	18
30	12	13	17	19	11	11	9	12	13	14	13	15.2	29	31.2	19	20	15	16	10	12	11	13	12	13	12	15	22	23	18	18
31	9	13	20	20	11	13	9	10	13	13	14	15	30	31.2	20	25	15	17	10	13	13	20	10	11	13	14	23	24	17	18
32	12	13	21	21	10	12	9	9	16	21	14	15.2	29	31.2	19	22	16	17	10	13	11	19	8	12	11	13	24	25	14	17
33	10	11	19	19	10	11	11	11	13	20	14	14	30	30	19	20	14	17	11	13	13	14	8	11	11	16	22	25	17	19
34	10	12	18	24	8	8	10	11	14	18	14	15	32	33.2	19	25	15	16	13	13	13	18	9	12	14	14	21	25	14	16
35	10	10	17	21	8	11	11	11	14	15	13	13	28	30	17	19	15	17	11	11	11	17	8	12	12	13	19	24	14	17
36	12	12	19	?	8	8	9	9	17	22	13	14.2	31.2	32.2	20	23	15	17	10	12	13	18	11	14	12	16	22	24	17	18
37	11	11	19	21	8	8	9	10	12	18	15	15.2	28	30.2	20	20	15	15	9	10	13	13	8	10	13	16	25.2	26	17	18
38	10	12	17	20	12	12	11	12	15	19	13	15.2	30	32.2	20	23	14	15	9	10	11	17	11	12	12	13	23	24	14	17
39	12	12	18	19	8	12	9	12	15	20	13	15.2	30	30	17	24	15	17	10	13	13	18	10	11	13	13	22	24	17	19
40	11	11	19	20	10	11	11	11	13	15	13.2	14	29	30	20	26	16	17	11	13	14	18	10	11	13	16	19	24	18	19
41	11	12	20	21	11	11	9	10	13	22	13.2	15	29	31.2	18	23	16	16	11	12	11	18	9	10	13	15	22	23	16	19
42	12	12	20	21	11	12	11	12	15	20	13	15	29	31	18	23	14	17	12	13	13	17	10	11	13	14	24	25	14	17
43	9	10	22	24	9	13	9	11	15	19	13.2	15.2	29	29	21	23	16	16	11	13	11	18	10	12	15	15	20	26	14	14
44	10	12	19	25	10	11	11	12	14	14	13	14	28	29	18	25	15	17	10	11	12	19	8	12	12	15	22	23	14	18
45	11	11	20	23	10	12	10	11	17	20.1	14	14.2	31	32.2	22	24	15	16	11	11	11	12	11	11	14	15	24	26	14	19
46	11	12	18	20	11	11	12	12	15	17	14	15.2	30.2	31.2	20	24	15	15	9	10	13	15	10	13	10	17	22	26	14	14
47	10	12	17	21	8	8	11	12	14	17	13.2	14	31	31.2	17	19	16	17	10	12	15	18	11	12	12	16	22	24	16	18
48	9	11	17	19	10	12	10	11	13	18	12.2	14.2	30	32.2	19	20	15	15	12	12	11	19	11	11	12	13	20	23	16	17
49	11	13	16	18	10	11	10	12	14	21	14.2	15.2	32.2	33.2	24	24	15	17	11	12	13	18	9	11	10	14	22	23	16	18
50	9	11	18	21	8	11	9	11	12	15	14	15.2	30	33.2	23	23	15	15	10	12	14	19	12	13	13	14	22	24	16	18
51	12	14	19	20	11	11	11	11	12	16	14	14.2	30.3	30.3	20	20	16	17	10	11	11	14	11	12	13	14	22	23	17	19
52	10	13	20	21	10	12	10	12	14	15	13	14	30	31	20	25	16	16	11	13	12	12	8	10	12	15	19	21	17	17
53	12	13	20	20	8	11	9	11	14	15	14	15.2	29	30	18	24	15	15	11	14	13	19	10	12	11	16	22	23	17	17
54	12	12	20	22	12	14	9	13	15	16	13	17	30	32.2	19	24	15	16	10	12	14	19	11	13	13	13	24	26	17	18
55	12	13	18	24	12	13	11	12	12	13	13	14	29	32	17	26	14	18	10	11	13	14	10	11	13	14	19	22	17	18
56	12	12	18	23	11	12	11	11	13	16	14	14.2	29	31.2	18	18	17	18	10	11	18	19	11	12	10	14	19	23	14	19
57	10	12	20	21	8	10	9	10	14	15	14	14.2	29	31.2	18	22	15	17	11	11	13	17	11	11	12	13	19	24	17	17
58	10	11	18	18	11	12	12	13	15	15	15.2	16.2	29	32	19	20	16	16	10	11	11	13	8	11	11	14	22	22	17	18
59	11	12	20	23	10	12	9	11	16	17	13	14.2	29	31	24	27	15	16	11	13	10	19	8	8	10	16	21	24	18	18
60	11	12	18	22	10	11	9	13	14	15	12	14.2	28.2	29	22	23	15	16	10	11	18	18	8	12	13	17	19	22	17	19
61	12	12	18	20	11	12	11	12	15	16	14.2	15.2	29	31	17	24	15	16	10	13	12	14	11	11	12	14	22	23	14	20
62	11	13	18	19	11	12	10	11	17	19	13	15	29	30	19	20	15	16	10	12	13	18	9	11	10	16	22	24	17	17
63	12	12	20	21	9	10	9	13	15	17	15	15.2	29	29	20	25	16	16	12	12	12	14	10	11	13	13	22	23	14	19
64	10	12	20	21	11	12	9	9	14	18	13	14.2	30	31	20	24	15	15	11	12	14	14	11	11	12	13	21	23	14	18
65	10	12	17	18	9	9	10	11	15	17	13.2	15.2	28.2	32.2	18	24	15	15	12	13	14	14	9	12	10	13	23	24	14	17
66	9	12	18	22	8	8	9	9	13	15	13.2	14	30	31.2	20	23	15	17	11	12	12	19	8	12	10	14	23	26	14	19
67	12	12	19	20	10	11	12	13	14	20	13	14	29	30	20	23	16	17	10	13	18	20	12	12	10	12	23	24	16	17
68	12	12	18	20	8	12	10	11	12	17	14	15.2	29	33.2	18	20	16	17	11	11	13	13	8	11	14	16	20	22	14	18
69	10	11	18	22	12	12	10	12	17	18	13	14	30.3	31	18	19	15	15	12	13	13	18	11	12	10	13	24	24	17	17
70	11	11	18	22	11	12	10	13	13	16	15	15	29	31	22	23	16	20	9	12	13	13	11	12	10	12	22	23	14	19
71	10	11	17	22	10	12	9	9	13	16	13	16.2	31	31	18	24	16	17	11	11	12	19	8	10	12	14	18	24.2	14	16
72	11	11	23	23	8	10	10	12	12	17	15	15.2	30	31	19	23	16	17	11	12	12	14	11	12	15	15	21	23	17	17
73	10	11	17	21	8	8	9	9	17	19	13	14	28.2	30	20	24	16	17	10	13	13	17	11	11	13	15	23	23	14	16
74	11	12	18	20	11	12	11	11	13	19	13	14	29	30	19	24	14	15	11	13	12	13	9	11	14	15	21	25	17	18
75	11	12	19	19	8	10	9	10	13	14	12	15.2	30	32	18	24	15	16	10	12	13	18	11	12	13	13	20	24	14	17
76	12	14	18	19	8	9	10	12	13	13	13	13	30	30.3	18	19	15	17	11	12	14	18	8	12	13	14	22	26	17	18
77	10	11	19	21	11	13	10	11	13	16	13	13.2	29	31.2	20	22	15	19	10	11	14	18	8	11	11	13	25	25	17	18
78	10	12	17	19	10	11	12	12	13	16	12	14.2	30	33	24	25	14	15	11	11	14	18	11	12	15	16	21	22	16	17
79	10	13	18	19	8	10	11	11	14	14	14	16.2	29	33.2	18	20	15	16	11	12	14	19	11	12	12	14	22	25	17	18
80	10	11	19	20	10	12	10	11	14	14	14	15	31.2	33.2	17	24	15	16	11	12	13	18	11	12	12	15	22	22	14	14
81	10	12	18	22	9	9	10	12	16	16	13	14.2	30	32	23	24	16	17	9	13	13	14	12	12	12	12	21	25	14	17
82	10	14	18	23	11	13	9	12	14	22	13	15.2	28.2	30	18	18	15	15	12	12	18	19	11	11	10	13	23	24	16	18
83	11	12	18	22	11	13	11	12	18	20	13.2	15.2	30	30	20	22	15	17	10	11	18	19	8	8	14	14	22	25	14	17
84	9	10	20	22	8	13	11	11	14	17	13	15.2	30	31	23	26	16	17	11	11	11	19	10	12	11	14	23	23	14	14
85	12	12	22	23	9	11	11	11	13	16	13	15	30	30	20	23	15	16	10	13	13	18	11	11	14	15	22	22	16	18
86	10	12	21	22	8	11	11	11	13	17	13	14	29	30	23	24	16	17	10	13	18	18	10	11	14	15	20	22	17	18
87	9	11	19	19	11	11	9	11	12	14	14	14	30	30	20	23	15	15	10	11	18	20	11	12	12	16	23	26	14	16
88	10	12	18	28	9	10	11	12	14	16	13	14	28	31	18	24	15	18	9	12	10	18	8	12	11	13	23	23	14	18
89	12	12	15	18	9	10	11	11	14	19	13	14.2	29	29	24	24	15	15	11	12	10	13	11	12	10	10	23	24	16	18
90	11	12	22	23	12	12	9	12	15	16	13	15.2	30	33.2	20	24	16	20	12	13	13	15	8	12	13	13	18	22	14	18
91	12	12	18	20	10	11	11	12	13	14	13	14.2	30	32.2	18	25	16	16	10	11	14	18	8	12	14	15	20	21	14	19
92	12	12	18	18	8	9	9	13	13	13	14	16	30	30	18	23	16	17	10	11	11	13	8	12	12	15	19	25	14	18
93	12	12	19	24	8	10	9	11	14	15	14	14.2	29	29	18	19	15	15	11	13	14	20	10	11	12	14	24	25	14	14
94	9	12	17	23	10	12	11	11	15	16	12	15.2	29	31	19	20	16	18	11	11	11	14	12	12	12	14	22	25	16	18
95	10	12	16	18	8	10	11	11	14	16	14.2	15	29	30	19	22	17	18	11	12	18	19	8	12	13	15	23	23	13	19
96	10	12	22	22	9	11	9	10	15	16	15.2	16.2	30	31	20	24	15	18	9	12	13	13	11	12	14	15	24	25	17	19
97	12	13	17	18	11	12	10	11	13	18	13	13	29	31.2	19	27	16	17	9	12	11	18	8	11	13	13	22	24	16	18
98	12	12	16	18	8	10	9	12	15	21	12	13	30	32	23	25	15	15	11	12	14	18	10	11	10	12	22	23	14	16
99	9	12	18	23	8	8	9	12	12	20	13	13	30	30	19	26	16	?	10	12	13	20	10	11	11	11	24	27	17	17
100	10	12	18	25	8	9	12	14	13	14	13	14.2	32.2	33.2	23	23	15	15	12	13	10	18	11	12	11	11	23	25	16	18
101	10	12	19	20	9	9	11	12	13	14	13	15.2	29	29	20	23	16	16	11	12	14	18	12	12	14	16	23	23	17	18
102	10	11	17	18	8	11	10	12	15	15	14	14.2	30	33.2	23	23	15	18	10	13	19	20	8	13	12	12	22	23	18	20
103	11	12	18	22	10	11	9	11	15	18	14	15.2	30	30	23	25	16	17	11	12	11	19	8	11	13	13	22	27	17	18
104	9	12	18	22	8	9	9	11	13	16	12	13	29	32	16	19	18	18	10	13	13	18	9	12	12	14	24	24	14	15
105	10	12	18	21	9	11	9	10	15	15	14	15	31.2	31.2	20	25	15	16	12	13	15	18	11	11	13	18	23	24	15	19
106	10	12	19	23	9	11	11	11	15	16	14	14.2	29	?	22	23	16	17	10	11	11	19	11	12	11	14	20	24	17	18
107	10	12	20	21	11	11	9	11	15	16	12	14.2	29	29	19	24	15	18	11	12	11	18	8	11	13	14	19	25	14	15
108	11	12	20	22	10	11	11	11	13	15	15	15.2	30	31	23	25	16	16	11	13	13	18	11	12	10	12	22	24	17	17
109	12	12	18	19	10	11	12	12	17	18	13	13	28	30	23	24	15	16	10	10	10	19	8	11	12	14	22	25	17	18
110	12	12	22	22	8	11	9	12	13	14	14	14	28	32.2	19	25	15	15	9	12	14	18	10	12	13	15	24	24	16	18
111	9	9	18	20	9	13	9	14	16	18	14	15	29	31.2	19	23	15	18	10	13	14	14	8	11	13	14	23	24	19	19
112	10	12	18	20	8	9	9	11	17	18	14	15.2	29	32	19	23	15	18	11	11	13	19	10	12	10	16	23	23	16	18
113	10	12	18	19	10	12	9	10	15	16	12	14	31.2	32.2	23	23	16	16	12	13	13	18	11	13	11	13	18	23	14	18
114	10	12	18	20	8	9	10	12	12	16	14.2	15.2	29	30	18	24	15	17	9	12	10	19	8	11	12	13	23	24	18	18
115	12	12	18	19	11	11	9	11	14	15	12	13	32	33.2	18	19	15	16	11	11	14	14	8	10	14	15	22	23	16	17
116	11	12	17	18	8	11	11	13	13	15	13	14.2	?	30	20	24	16	16	11	12	11	20	8	11	12	15	22	25	16	17
117	11	12	19	23	11	12	11	12	20	23	14.2	15	29	31.2	18	20	15	15	12	13	14	14	12	12	13	15	23	26	17	18
118	8	12	17	22	8	12	8	9	16	17	12	16.2	30	30.2	17	25	15	15	10	11	14	20	8	10	12	13	23	26	16	18
119	9	12	19	22	8	11	11	11	14	17	14.2	15	29	30	18	23	16	16	9	12	10	14	10	11	10	15	23	26	14	18
120	11	12	19	22	8	12	11	12	17	19	15	15.2	29	30	23	25	15	15	11	11	13	14	12	12	13	15	21	24	16	17
121	11	12	18	19	9	9	11	13	13	16	13	13	29	29	20	23	16	18	11	11	18	20	11	11	13	13	22	24	14	14
122	12	14	17	19	8	8	12	13	13	15	12.2	13.2	31.2	31.2	23	24	15	16	9	11	12	18	8	10	13	14	22	22	18	18
123	11	11	18	22	8	13	11	12	13	13	13	14	29	31.2	21	23	15	16	7	13	12	19	8	9.1	13	13	23	23	14	18
124	12	12	18	18	8	9	9	11	15	15	14.2	15.2	29	30	19	24	15	16	11	13	12	18	9	12	12	16	23	24	15	19
125	10	12	17	25	11	13	9	9	13	15	14	14.2	30.2	31	22	23	15	19	11	13	14	19	9	11	10	15	21	22	14	17
126	11	12	19	19	8	10	9	10	13	14	13	14	30	30	19	25	15	17	11	11	13	14	10	11	13	14	24	26	17	18
127	10	12	19	22	11	11	11	13	15	23	14	14.2	31	34.2	23	24	15	16	10	11	14	17	11	12	13	15	21	26	17	?
128	11	12	17	19	9	11	10	13	14	14	13	14	29	29	18	18	16	16	10	11	12	13	8	12	15	16	18	24	17	20
129	11	12	19	23	8	10	11	12	15	25	13	14	30	31.2	19	25	15	17	11	13	13	13	10	11	13	14	23.2	24	16	19
130	11	12	17	23	9	10	9	12	14	15	13	14	32.2	32.2	20	23	15	15	9	12	15	19	11	11	12	13	19	25	14	17
131	9	10	17	21	10	12	9	9	14	16	13	15	32	32.2	19	24	15	16	11	11	10	12	12	13	14	16	24	25	14	17
132	10	13	17	20	9	11	11	12	13	14	13	14	30.2	33.2	19	24	16	16	10	11	17	19	8	10	12	13	22	23	14	19
133	11	12	17.1	18	9	11	11	12	14	19	14	15.2	28	30	18	24	16	17	11	11	12	18	9	12	12	13	18	25	17	19
134	11	12	15	21	10	12	9	10	14	17	13	14	29	31	19	23	15	15	10	11	14	20	9	10	12	15	22	24	14	18
135	11	11	15	21	8	11	9	9	13	14	12	16.2	29	30	17	24	15	16	13	13	11	19	10	12	11	12	22	24	18	19
136	10	12	18	20	11	11	9	10	16	24	13	13	29	30.2	19	19	15	16	10	10	14	14	11	12	10	14	21	22	17	17
137	10	11	18	25	10	12	11	12	14	15	12	15	29	33.2	21	23	15	16	12	13	12	19	10	11	13	14	23	24	16	17
138	10	12	18	20	11	11	10	12	14	24	13	15.2	29	30.2	19	20	15	15	10	12	12	14	11	11	11	13	21	24	17	17
139	10	10	19	21	9	13	9	12	14	14	14	16	30	30	17	17	15	16	11	11	17	19	12	12	13	15	21	23	14	16
140	8	11	20	21	10	11	11	11	15	15	13	14.2	28	30	18	24	16	18	11	11	10	19	8	11	13	14	23	26	14	18
141	10	11	17	20	10	11	10	12	13	15	14	16.2	29	30	19	23	15	16	10	13	14	17	11	12	13	14	24	24	15	19
142	12	12	18	23	11	12	11	11	16	18	14	17	31.2	31.2	19	21	15	16	12	13	10	18	10	11	12	14	21	25	17	18
143	10	11	20	22	9	11	11	12	16	16	13	14	30	30	19	25	16	18	10	12	11	19	11	11	10	13	24	25	16	17
144	10	11	18	18	9	11	10	12	14	14	13	14	29.2	33.2	17	23	15	15	11	12	12	18	9	11	15	18	22	24	14	17
145	7	12	19	19	8	11	11	13	14	19	13	14	29	31.2	20	24	15	17	10	11	11	14	9	11	12	14	24	26	14	15
146	10	12	19	21	9	12	9	13	19	22	14	15	30	30	20	21	14	15	11	14	13	14	12	13	10	12	23	23	18	19
147	10	10	20	23	11	11	9	11	14	15	14	14	30	30	23	23	15	15	10	13	12	14	10	11	10	15	22	23.2	14	14
148	11	11	18	20	8	8	9	10	13	15	14.2	16.2	29	31	19	23	15	15	11	11	9	19	8	12	10	14	22	26	17	17
149	11	12	17	18	11	11	9	9	14	15	13	15.2	31	32.2	24	25	16	17	12	13	13	18	8	11	13	13	22	22	14	15
150	11	13	17	20	8	9	11	11	13	15	14	14	30	32.2	23	23	16	17	12	13	18	19	11	11	10	12	19	19	14	16
151	10	12	19	20	11	12	13	13	14	16	14	14.2	31.2	33.2	20	22	16	17	10	13	12	18	9	10	13	15	24	26	14	17
152	10	11	18	21	10	11	11	12	13	15	13	13.2	29	31	19	23	16	18	12	13	13	14	11	11	10	13	19	21	16	17
153	10	10	18	21	8	12	9	11	13	13	14	15	29	30	18	20	16	17	12	12	18	19	10	12	13	13	23	24	16	19
154	10	10	20	21	11	12	11	13	13	13	13	14.2	29	30	22	22	16	16	9	12	17	20	10	11	12	13	24	26	17	19
155	11	12	18	20	8	11	11	11	13	13	13	14.2	29	30	23	27	16	16	11	12	11	18	8	12	11	13	24	27	14	19
156	11	12	20	22	8	12	9	12	13	15	13	16.2	29	30	17	23	15	15	10	12	14	19	11	11	14	15	22	22.2	14	19
157	12	13	17	22	9	12	9	11	14	18	12.2	15.2	28	32.2	17	23	15	15	10	10	12	19	11	13	10	11	22	24	17	17
158	11	11	17	18	10	11	10	10	15	16	13	14.2	30	32.2	22	26	17	17	11	12	13	14	10	12	12	14	24	27	14	18
159	10	10	18	20	11	12	9	13	14	14	15.2	15.2	29	31	24	25	16	17	11	12	13	18	8	11	13	14	23	23	14	17
160	11	12	20	22	10	12	11	11	15	15	14.2	15	28	33.2	19	25	16	17	11	11	11	13	11	13	10	13	20	24	14	17
161	10	11	19	19	10	11	12	13	14	15	13	14	30	32.2	23	24	15	16	11	13	13	19	10	11	12	13	19	21	16	18
162	11	12	19	20	10	11	9	12	14	19	13	14	29	32.2	23	26	15	15	9	11	11	13	10	10	13	13	23	24	16	17
163	12	12	18	20	8	8	9	12	14	22	14	15.2	32	32.2	19	22	17	18	12	13	12	20	11	13	13	13	24.2	25	15	17
164	11	13	19	21	8	8	9	9	14	20	14	16.2	29	31	19	23	18	18	11	12	17	19	8	11	11	13	22	22	15	17
165	10	12	18	20	10	11	10	12	13	15	13	14	30	32.2	23	23	14	16	9	13	17	21	10	11	15	15	22.2	25	15	15
166	9	10	17	21	11	11	11	13	14	18	14	15	30	33.2	19	23	15	17	10	13	11	19	8	9	11	14	20	23	17	18
167	11	12	19	20	8	8	10	13	13	14	12	13	29	31.2	22	23	15	17	11	11	18	20	11	12	13	15	19	24	17	19
168	9	11	18	19	11	13	12	12	14	14	13	14	31.2	32.2	20	23	15	16	13	14	19	19	11	12	12	14	19	22	16	17
169	12	12	17	18	8	12	10	12	12	16	13	13	28	31.2	20	23	17	18	10	13	18	18	8	11	13	15	22	23	17	17
170	12	13	18	19	11	12	11	12	13	15	13	13.2	30	31.2	17	20	15	15	10	13	11	18	10	11	13	13	22.2	25	17	18
171	10	12	18	19	10	11	11	12	14	15	13	14.2	28	32.2	24	24	15	18	10	11	11	18	10	11	14	15	21	26	14	16
172	7	12	18	20	8	13	9	11	14	16	14.2	14.2	29	32	19	23	15	16	11	12	14	17	8	11	8	12	23	27	16	18
173	12	12	17	24	8	10	11	12	13	13	13.2	16.2	31	31	18	20	14	15	10	12	13	18	8	12	14	15	23	24	14	17
174	10	11	17	19	8	8	13	13	16	20	14	15	30	30	21	23	16	16	11	11	13	19	8	9	12	15	21	21	16	20
175	11	13	17	19	8	10	9	11	14	15	13	14	29	30	19	23	15	16	9	13	14	19	10	11	13	14	20	22	17	19
176	11	12	19	21	9	12	11	11	7	19	13	15	30	31.2	23	24	15	16	12	13	13	18	8	11	15	16	22	25	14	16
177	10	11	20	20	11	12	9	10	16	16	11	15.2	29	29	19	23	15	16	13	13	12	19	12	13	11	15	19	25	15	16
178	11	11	15	19	8	8	9	12	15	16	14	15.2	29	29	22	22	16	17	10	12	11	18	11	11	10	14	22.2	24	15	17
179	12	12	18	25	9	12	11	11	14	16	14	15.2	30	33.2	18	24	15	16	11	12	11	15	10	11	12	13	23	28	17	19
180	10	11	17	17	8	12	12	12	13	14	14.2	15	29	30	18	20	16	17	9	12	13	14	11	11	10	14	23	25	14	19
181	10	12	18	21	8	11	11	11	16	22	14	16.2	30	30	20	24	16	17	11	12	13	13	10	11	13	14	25	26	18	19
182	11	11	15	19	8	10	12	12	12	17	15.2	15.2	29	30	21	23	15	16	10	13	12	19	8	11	14	14	21	22	16	16
183	12	12	18	19	8	9	9	13	14	18	13	14	30	31.2	23	24	16	17	11	13	12	19	11	13	10	12	20	22	17	18
184	10	13	16	21	11	14	9	11	16	17	13	14	29	31	17	18	15	15	11	12	8	14	11	12	13	13	22	24	18	19
185	10	10	17	18	11	11	11	11	16	16	13	15	31	32.2	23	24	15	16	10	13	13	18	8	11	11	11	21	22	14	18
186	10	10	18	20	9	11	11	12	14	20	12	14	32	33	19	25	15	17	9	13	18	19	9	9	11	15	21	22	14	14
187	10	11	19	21	11	11	9	11	13	15	13	13	31	32.2	19	23	15	15	12	13	13	14	11	11	13	16	18	23	16	18
188	12	12	18	20	8	13	10	11	17	20	13	16.2	29	33.2	19	20	15	18	11	11	12	21	8	9	13	15	22	24	16	18
189	12	12	18	20	8	10	9	11	13	20	13	14	30	32.2	19	21	15	17	11	13	11	13	11	11	14	15	18	21	14	16
190	10	11	17	23	10	13	9	13	13	14	13	16.2	29	32.2	23	23	15	18	9	11	11	18	12	13	12	13	23	23	14	17
191	9	13	19	20	8	10	9	9	13	20	14	14	28	30.2	18	18	16	16	10	11	11	13	11	13	13	14	20	22	16	17
192	11	11	17	19	9	11	9	10	17	20	14	16.2	29	30	19	24	16	16	12	13	11	19	11	11	14	15	20	25	17	18
193	10	11	19	20	11	12	13	13	16	16	12	13	31.2	31.2	19	23	15	16	11	13	17	18	8	8	13	16	18	24	14	15
194	11	13	17	18	9	11	11	13	13	14	13	14	29	29	20	23	15	15	9	11	11	14	11	11	11	14	19	23	14	14
195	11	12	18	18	8	9	11	12	18	19	14	16.2	29	30	24	24	15	15	9	11	12	19	8	12	13	13	24	26	17	17
196	11	13	15	23	8	9	9	12	16	17	13	15.2	29	29	17	23	16	16	10	13	12	14	11	11	14	15	17	19	14	16
197	10	12	18	19	10	14	8	9	13	13	12	13	28	31	19	19	15	17	9	13	16	19	8	11	10	14	22	25	14	17
198	9	10	17	18	8	9	11	12	14	19	13	14	29	30	19	19	15	17	10	11	11	19	10	13	13	14	24	24	16	16
199	10	11	17	20	11	12	9	9	14	16	14	15	30	32	18	19	15	15	11	12	10	19	9	11	13	14	25	25	14	17
200	11	12	15	23	8	11	9	9	17	18	13	14.2	29	30	20	24	18	18	11	12	18	21	11	12	12	15	18	25.2	18	18
201	12	14	20	21	9	12	11	12	13	20	14.2	17.2	29	29	23	24	15	17	9	10	12	19	11	12	13	13	19	23	14	18
202	12	13	19	19	11	11	9	9	14	17	12	14	29.2	30	22	22	17	18	10	13	12	13	10	11	14	15	22	24	14	16
203	10	12	20	22	8	13	9	12	12	14	12	14	29	30	19	20	15	16	11	11	12	19	8	11	13	16	23	27	16	17
204	12	13	19	?	11	13	9	13	15	23	12	13	30	33.2	17	25	16	18	10	12	11	12	8	11	14	14	22.2	25	14	18
205	11	12	18	19	9	11	10	10	13	16	13.2	14	29	32.2	18	25	15	16	10	12	13	19	10	11	13	14	23	24	14	20
206	11	12	18	19	8	9	9	10	15	15	13	14	30	30	20	23	16	16	12	13	11	16	10	12	10	12	20	23	17	17
207	11	12	19	20	8	11	12	12	15	16	14	14	31.2	32	25	25	16	18	11	12	18	18	11	12	13	13	20	27	14	18
208	11	13	15	20	8	10	9	10	14	14	13	14.2	29	30	21	24	15	15	11	12	11	12	11	11	11	13	22	23	14	14
209	11	11	17	21	8	13	9	12	13	19	13	15.2	30	32	18	24	16	17	9	11	11	12	11	11	13	16	20	24	14	16
210	12	12	17	18	8	9	9	12	13	14	13	14.2	29	30	17	23	14	17	11	11	14	20	11	12	12	12	24	24	16	17
211	11	12	22	22	8	9	10	11	13	13	14.2	15.2	28	29	23	23	17	18	11	12	13	18	12	12	13	14	20	22	16	18
212	10	12	20	21	10	11	11	11	15	15	12	14	30	30	20	22	15	16	11	12	14	19	8	9	10	14	22	23	14	16
213	11	12	20	21	10	12	10	11	14	16	14	15	29	32.2	17	18	15	15	11	11	20	20	11	11	11	14	18	24	17	17
214	10	11	19	20	8	10	9	12	14	14	13.2	15.2	30	33.2	20	23	15	16	11	13	14	18	12	13	13	13	20	21	18	20
215	11	12	17	22	8	11	10	12	14	17	14	14	29	30	22	25	15	16	11	11	18	19	12	12	12	16	23	24.2	14	16
216	11	13	21	21	12	12	10	11	15	16	13	14	29	31.2	19	19	14	15	13	14	14	19	8	11	13	14	24	25	17	17
217	10	12	18	22	8	8	9	13	15	16	12	14	29	31	18	24	15	16	10	12	10	13	8	12	12	14	20	20	14	17
218	10	12	17	19	12	14	11	12	16	19	13	14.2	30	33.2	20	24	15	16	12	13	13	21.3	11	12	13	14	23	25	14	18
219	11	12	20	20	10	13	11	14	16	20	13	13	29	31	19	23	16	17	7	11	12	14	10	12	15	15	23	23	15	16
220	10	10	18	18	8	9	12	13	15	16	15.2	16	29	32.2	18	19	15	16	9	11	15	18	8	11	14	15	24	26	17	18
221	12	12	18	22	8	11	9	9	16	17	14	15	30	32.2	19	19	15	15	11	13	19	20	8	12	12	15	22	23	14	16
222	11	12	19	20	10	12	9	12	14	15	13	15.2	28	31.2	20	24	15	16	11	12	14	18	9	9	12	14	24	24	14	18
223	12	13	19	23	10	11	11	11	14	17	13	15.2	31	32.2	18	19	15	16	11	11	10	13	10	11	14	16	19	22	18	19
224	10	13	20	22	8	12	11	12	14	16	13	16.2	29	33.2	23	24	14	17	10	11	11	18	8	10	11	16	23.2	26	16	19
225	12	12	15	19	12	13	9	13	16	19	13	14	30	31.2	24	24	15	15	12	13	18	18	10	12	17	18	21	25	18	20
226	10	11	17	23	10	11	11	12	13	13	12.2	14	29	30	18	19	15	16	10	11	12	19	8	11	11	12	22	23	17	19
227	11	13	19	20	8	9	9	9	12	22	14.2	15	30	31.2	23	23	15	15	10	11	10	19	11	12	12	13	22	25	14	19
228	12	12	19	20	9	10	9	9	15	15	14	15.2	28	30	20	24	15	15	11	12	15	19	10	12	13	17	23	25	17	17
229	10	12	18	19	10	13	11	14	15	17	13	14.2	30	33.2	17	23	16	17	13	13	13	18	11	12	12	16	21	23	14	19
230	11	12	21	21	7	8	9	11	15	16	14.2	15.2	29	31.2	17	23	15	18	11	12	14	20	10	11	10	12	19	25	14	16
231	11	12	17	20	12	14	10	14	14	15	13	15.2	29	33.2	19	19	16	17	11	12	13	18	12	12	11	14	22	22	16	18
232	11	12	17	18	8	10	11	12	15	21	13	13	29	30	23	25	15	16	11	11	12	12	11	12	13	15	21	25	15	18
233	11	13	20	21	11	11	10	10	14	17	13	14	33.2	33.2	19	23	15	16	9	11	19	19	8	10	12	16	18	23	14	14
234	10	11	18	20	10	11	12	12	15	17	14	14.2	30	31.2	18	23	15	16	11	13	13	18	10	11	13	15	25	27	14	18
235	12	12	19	21	11	12	10	11	14	24	14	15	29	30	19	22	15	17	11	13	18.2	21	10	13	12	13	23	27	14	16
236	13	14	21	21	11	12	10	11	13	14	14	14	30	32.2	17	19	15	17	9	11	11	11	10	13	12	13	22	25	14	18
237	10	11	15	19	8	12	12	13	13	22	13.2	14	29	29	23	24	15	15	12	12	12	14	11	12	15	15	23	25	14	16
238	11	12	18	19	8	12	9	12	14	16	13	14.2	29	29	17	23	15	17	11	11	17	18	8	13	10	14	18	24	18	18
239	11	13	20	23	9	10	9	11	16	16	13	14	30	31	19	24	15	16	10	10	11	12	8	12	12	14	22	24	16	18
240	9	12	19	21	8	12	10	10	13	14	12	15.2	30	30	18	19	15	16	10	13	14	20	8	8	14	15	22	24	14	16
241	10	12	18	19	9	10	9	11	14	15	12	15.2	32.2	33.2	19	24	16	17	7	11	11	19	8	11	15	16	22	24	16	19
242	10	12	18	20	10	10	10	11	13	14	13	13	30	31	23	24	16	16	11	12	11	18	9	11	11	12	24	25	17	17
243	10	12	17	18	8	11	9	12	13	14	15.2	15.2	29	30	16	19	16	17	10	10	18	19	11	12	10	12	19	24	14	14
244	10	10	18	19	8	11	9	11	14	19	13.2	14.2	30	32.2	19	23	15	18	11	12	12	17	9	12	12	16	21	23	16	18
245	11	12	18	18	8	12	9	11	15	18	15.2	15.2	29	30	19	19	15	18	7	12	13	18	11	11	14	16	19	23	14	17
246	11	12	15	17	8	11	9	11	14	20	14.2	16	31.2	31.2	18	23	15	17	10	11	11	14	11	12	13	15	20	24	16	20
247	9	12	21	22	8	9	9	12	15	22	13	15.2	30	33.2	22	24	15	16	10	11	12	17	8	12	11	14	22	23	17	19
248	11	12	18	22	10	12	9	11	13	17	16.2	16.2	28	29	19	24	15	17	10	12	10	11	10	11	10	15	21	23.2	17	20
249	12	12	19	19	8	10	9	12	14	21	13	14	28	32.2	19	24	16	17	11	12	14	20	9	11	13	13	23	25	16	17
250	10	13	19	19	8	10	12	13	13	15	13.2	15.2	29	31	20	20	15	15	11	11	12	20	11	11	13	15	21	23	17	19
251	10	12	18	18	10	10	9	11	13	16	13	15	30	33.2	18	23	15	16	11	12	13	18	8	12	10	10	20	23	16	16
252	10	12	18	18	10	11	11	12	14	15	13	14	30	34.2	19	25	15	17	9	13	11	19	8	11	13	15	23	24	16	18
253	11	12	17	19	8	11	8	11	13	15	14.2	16.2	28	31	21	23	16	17	11	11	18	18	10	10	11	15	24	26	14	14
254	12	13	18	21	10	11	10	12	20	20	13	14.2	29	29	18	19	15	17	10	13	14	19	8	11	13	15	24	26	18	19
255	11	12	19	21	9	10	9	10	13	15	13.2	14	28	30	19	19	15	17	11	11	18	18	9	12	10	13	22	25	16	16
256	9	10	18	20	10	11	9	12	14	14	14.2	15.2	28	30	16	18	17	18	10	12	19	20	11	11	11	13	23	23	14	16
257	10	10	19	22	9	11	10	12	13	21	13.2	15.2	32.2	33.2	17	20	15	18	9	11	13	18	11	12	13	15	22	24	14	16
258	11	11	17	20	8	11	11	13	14	16	14	16.2	28.2	30	22	25	16	17	10	12	12	18	8	9	13	16	24	24.2	15	18
259	10	12	18	22	8	11	11	14	13	15	13	13.2	30	30	18	23	15	15	10	11	12	21	8	8	13	15	22	23	14	18
260	10	12	19	23	8	8	9	9	14	17	14	14.2	29	32.2	23	24	15	18	11	11	11	19	8	11	13	14	23	26	14	20
261	10	10	17	18	9	9	9	10	15	16	15.2	15.2	29	29	23	25	15	16	11	12	12	18	8	9	13	16	23	24	14	18
262	11	12	17	19	11	12	11	11	13	15	13	14	29	32.2	17	23	15	16	13	13	14	17	8	11	11	14	23	24	16	16
263	7	11	16	18	8	10	9	13	15	19	13	16.2	30	33.2	18	23	16	18	11	12	11	15	8	12	14	14	23	24	14	15
264	11	11	18	18	10	11	11	12	14	16	15	15.2	28	29	19	23	17	17	9	9	12	19	8	11	13	15	22	24	14	17
265	11	12	21	21	8	14	11	12	13	20	14.2	15.2	29	30	18	19	15	16	10	11	13	18	12	12	11	16	19	24.2	14	15
266	9	12	18	23	8	10	10	11	13	15	13	13.2	30	32.2	19	25	17	18	11	13	17	19	10	12	16	16	24	25	14	16
267	11	12	20	20	10	11	11	11	14	21	14	15.2	31	32.2	24	24	15	16	12	12	13	14	10	13	12	17	21	23	14	19
268	10	14	18	18	8	10	11	12	14	18	13	13	28.2	30	20	24	15	17	11	12	19	20	11	12	13	14	21	23	17	18
269	11	12	19	20	8	8	9	10	13	16	13	14	30	30	18	20	16	17	10	11	18	20.3	11	11	12	13	23	23	14	14
270	13	13	18	20	8	8	9	12	14	24	14	15.2	30	31	18	23	15	15	11	12	11	12	10	12	12	15	23	24	17	17

## Sheet: Hui_Linxia
Individual ID	CSF1POa	CSF1POb	D12S391a	D12S391b	D13S317a	D13S317b	D16S539a	D16S539b	D18S51a	D18S51b	D19S433a	D19S433b	D21S11a	D21S11b	D2S1338a	D2S1338b	D3S1358a	D3S1358b	D5S818a	D5S818b	D6S1043a	D6S1043b	D7S820a	D7S820b	D8S1179a	D8S1179b	FGAa	FGAb	vWAa	vWAb
1	10	10	22	23	8	12	11	13	13	13	14	14.2	29	30	17	19	16	17	10	13	10	18	10	11	14	16	22	23	14	19
2	7	12	17	18	10	12	9	12	15	15	13	13	31.2	32.2	22	24	16	17	10	11	11	18	10	12	13	15	21	25	16	18
3	10	11	17	20	8	11	11	11	13	14	14	14	29	30	19	23	17	18	9	9	17	18	10	13	11	12	22	24	17	18
4	10	10	17	18.3	8	8	11	13	14	22	14	14	30	30	19	19	17	17	7	11	11	13	8	12	13	14	22	25	14	16
5	10	12	17	19	8	12	11	11	17	22	14	14.2	30	30	19	23	17	17	7	12	11	14	8	12	14	15	19	22	14	18
6	9	10	17	?	8	10	9	11	12	14	14	15.2	30	30	23	23	15	16	9	11	14	17	8	13	14	16	19	23	14	16
7	11	12	21	23	9	10	9	10	10	13	13	14	29	32.2	23	23	17	18	11	11	8	10	9	12	13	13	23	24	14	16
8	12	12	17	18	9	14	11	13	14	16	14	15.2	28	32.2	19	23	15	15	11	11	13	19	9	12	15	16	21	25	15	17
9	10	12	19	19	9	10	11	12	12	15	14.2	15	28	29	19	20	15	17	7	12	13	20	8	11	12	15	23	27	14	20
10	10	12	18	18	9	11	12	12	15	19	14	17	30	30	23	24	15	16	10	11	12	18	10	12	12	13	21	25	17	19
11	11	15	20	23	10	13	11	12	14	14	14	16.2	29	30.2	19	23	15	15	9	11	19	21	11	11	13	13	18	24	14	16
12	11	12	17	22	8	9	9	13	11	14	12	15.2	28.2	30	17	25	15	15	12	13	14	19	11	12	14	15	23.2	25	15	17
13	12	12	20	20	8	8	11	11	15	19	12	14	29	29	23	23	16	17	12	14	11	20	11	11	13	15	18	24	16	18
14	11	11	18	20	8	13	9	10	14	17	13	15.2	29	30	17	21	15	15	11	11	19	19	11	12	13	14	24	26	14	18
15	11	11	18	25	8	10	9	10	13	13	13	14	29	34.2	18	23	14	15	10	12	13	13	10	11	10	12	20	21	16	17
16	12	12	17	18	12	12	11	12	12	14	14	14.2	28	31	19	24	17	17	12	14	11	19	8	10	13	14	22.2	25	16	16
17	12	13	18	18	8	12	11	12	13	19	14.2	15	31	32.2	23	23	15	15	10	11	14	18	11	11	13	14	20	23	16	17
18	10	11	22	24	10	11	9	12	12	14	13.2	14	29	31	24	24	15	16	11	12	13	14	11	13	11	15	21	26	15	16
19	10	11	21	23	9	10	10	11	13	14	14	15	29	31.2	19	20	15	18	11	12	11	12	9	12	15	15	22	24	14	18
20	10	10	19	23	10	11	11	13	15	?	14	15	29	29	17	20	16	16	11	12	11	18	11	12	13	13	24	25	17	18
21	11	11	20	25	8	10	9	12	16	18	13	15.2	31.2	32.2	17	24	15	15	9	11	11	13	11	11	14	14	21	22	17	18
22	10	10	20	23	9	10	11	11	16	22	13	15.2	29	31.2	19	19	15	16	10	11	14	18	8	8	10	11	23	24	14	17
23	10	12	18	21	9	10	8	9	14	17	15	15.2	30	31.2	23	25	16	17	11	12	12	13	11	11	13	13	21	24	14	18
24	10	10	19	21	8	9	9	11	13	15	13	13	29	31.2	23	23	14	15	11	13	14	14	?	11	12	14	21.2	26	16	20
25	11	12	18	22	9	12	9	9	13	13	13	13	29	30	19	23	16	17	11	12	10	21	11	12	12	14	18	23	16	16
26	9	11	17	17	8	11	9	10	13	17	16.2	16.2	29	29	22	24	17	17	11	13	13	14	8	9	11	14	22	23	16	17
27	10	11	15	18	9	11	9	13	13	14	13	14	29	30	19	22	15	17	10	11	10	19	11	11	10	14	22	23	16	16
28	10	11	16	17	8	8	12	12	14	14	13	14.2	29	32.2	23	24	17	17	10	12	12	12	11	12	13	13	18	23	16	18
29	10	12	17	22	8	13	11	14	14	18	14	15	30	31	16	18	16	18	13	13	10	12	10	11	13	17	22	26	16	18
30	12	?	19	19	8	8	12	13	14	20	15	15	31	31.2	20	23	16	16	9	11	12	12	10	11	13	13	21	22	18	18
31	10	12	18	20	8	8	9	13	13	17	14	15.2	30	30	20	23	17	18	11	11	13	14	10	10	10	13	20	22	18	18
32	12	12	19	21	10	13	9	13	11	15	15	16.2	29	31	18	23	15	15	9	11	12	12	8	13	11	14	23.2	24	17	17
33	10	13	17.1	18	11	11	9	11	16	18	14.2	16.2	28.2	30.2	20	20	14	15	11	11	12	14	10	11	13	15	19	23	14	?
34	11	13	19	21	8	9	12	12	13	14	15	16.2	29	30	17	24	16	17	10	14	12	12	11	12	15	16	21	23	17	18
35	10	12	19	21	10	13	9	11	21	22	13	14.2	29	31.2	18	19	14	15	7	11	12	19	8	10	13	14	22	23	17	18
36	11	12	19	20	10	14	9	12	16	25	15	15.2	30	30	24	25	15	15	9	12	12	19	8	12	14	14	21	23.2	14	17
37	10	11	17	18	11	11	12	13	13	15	13	13	30	32.2	18	24	16	17	11	12	18	18	11	11	10	15	19	25	17	17
38	11	11	19	22	11	12	9	12	15	15	14	14.2	28	29	19	21	15	16	11	11	11	14	10	11	11	15	18	19	14	18
39	10	11	18	20	11	11	9	12	13	15	14	14.2	29	32.2	20	25	16	17	11	12	13	18	12	12	13	15	23	23	14	17
40	11	12	18	20	8	11	10	12	18	18	13	14	29	32.2	23	23	14	15	7	11	14	18	8	11	12	13	21	25	14	16
41	10	12	17	17	9	10	10	10	13	15	14	15	29	30	19	19	15	16	9	13	14	21	11	12	13	15	22	24	15	17
42	11	13	20	22	8	10	11	12	13	19	12	14	30	30	23	25	15	16	11	11	14	18	8	10	10	13	24	27	14	17
43	11	12	19	19	10	11	9	12	20	25	15	16.2	29	33.2	18	24	15	15	11	12	12	14	8	12	13	15	19	23.2	14	14
44	12	12	18	20	12	12	12	12	13	13	16.2	16.2	30	31.2	18	23	15	16	12	12	13	18	12	13	12	15	20	25	14	17
45	10	13	19	21	11	12	11	11	13	17	14	14	30	32.2	17	17	16	16	7	12	11	12	8	13	12	13	19	24	14	16
46	12	12	18	21	10	12	9	12	12	17	13	15.2	31	31.2	23	25	16	17	11	11	14	18	10	11	10	14	23	24	16	17
47	12	12	18	21	8	10	11	12	17	20	13	15.2	29	33.2	20	20	15	18	11	13	13	14	11	12	11	13	17	24	17	17
48	11	12	22	25	8	8	9	10	13	14	14	14.2	29	30	23	25	15	16	12	13	12	18	10	14	12	15	22	23	16	19
49	10	14	17.3	22	12	13	11	12	15	19	13	14.2	31.2	32.2	17	22	15	17	7	10	11	20	8	10	13	15	22	23	14	14
50	9	12	18	19	9	11	10	11	14	17	14	15.2	30	31.2	19	20	15	17	10	12	11	18.2	8	12	10	13	21	22	14	18
51	13	13	20	21	8	11	9	12	17	17	14	14	29	29	17	23	15	17	11	11	10	14	11	12	13	14	18	19	14	14
52	10	10	19	19	8	9	11	12	14	17	12	16.2	31	32	17	24	16	16	8	12	19	19	10	12	10	13	19	24	15	17
53	10	12	19	20	8	12	9	12	14	20	13	13	30.2	32.2	18	19	16	16	10	12	18	19	11	12	13	15	21	22	16	19
54	11	12	17	26	10	13	9	12	15	15	14	14.2	30	31	20	23	15	15	10	11	13	13	10	11	14	15	23	25	14	18
55	10	12	19	20	10	12	11	12	15	17	14	15.2	29.2	30	23	23	16	17	9	12	13	18	11	12	11	13	22	23	16	17
56	11	12	19	20	8	12	11	12	15	17	13	13	29	29	23	23	14	16	11	11	18	21.3	8	12	10	13	18	22	16	17
57	12	12	17	21	11	13	10	11	13	14	13	15.2	29	30	19	19	15	17	11	11	16	18	8	13	13	14	23	25	18	19
58	10	12	20	20	8	8	12	13	14	15	13	13.2	31	31.2	18	24	15	17	13	13	12	12	10	11	13	14	24	25	16	19
59	11	11	17	22	8	11	11	11	13	18	14.2	15.2	30	32.2	19	23	15	15	12	13	12	20	10	12	10	14	21	23	14	17
60	12	12	19	19	8	11	12	12	14	14	14	14.2	30	30	17	18	15	15	11	11	12	19	9	12	13	15	24	25	14	16
61	11	11	18	25	8	8	9	9	14	14	14	14	29	31.2	23	25	15	18	10	11	11	12	11	12	13	16	23	23	16	18
62	12	13	18	21	8	12	11	12	14	17	13	14	32.2	33.2	20	24	14	16	11	11	12	14	8	12	12	13	19	23	14	17
63	10	12	18	20	9	12	13	13	13	16	14	15.2	30.2	34.2	19	23	15	17	12	12	12	19	11	12	13	13	19	21	16	17
64	10	13	19	20	12	12	10	11	14	19	15.2	16	28	29	20	23	15	16	13	14	13	18	9	12	14	15	21	23	14	17
65	12	12	17	18	8	11	9	11	15	17	13	14	29	30	20	24	15	15	12	13	14	18	9	12	13	15	21	25	16	17
66	10	12	19	23	10	12	12	12	13	15	12	13	28	31	16	19	15	17	7	13	13	18	9	10	14	14	21	23	16	16
67	11	12	17	18	11	12	9	11	18	18	13	13	30.2	32	22	23	15	16	10	12	17	18	12	12	14	15	21	26	17	17
68	11	12	18	24	10	12	11	11	13	14	15.2	16	29	33.2	18	18	15	17	10	12	14	20	8	10	14	14	21	22	14	18
69	11	12	17	21	12	12	9	11	17	18	13	15.2	31	32.2	19	24	15	17	11	13	13	18	11	11	13	13	24	24	16	20
70	10	11	20	22	8	8	9	12	13	14	13	15	28	32	20	23	16	18	10	12	18	19	9	10	13	15	23	24	17	17
71	11	12	19	21	8	12	9	12	13	15	13	14	29	32	24	25	15	16	11	13	13	20	10	12	14	15	24	25	14	16
72	9	10	17	21	8	10	9	11	15	17	14	14.2	29	31	23	25	15	18	12	13	14	18	11	11	11	13	20	25	17	17
73	10	10	18	19	10	12	10	12	13	14	16	16.2	29	33.2	19	23	15	17	10	12	11	12	11	12	14	15	19	23	17	19
74	12	13	19	20	8	11	9	10	16	20	15	15.2	28	30	19	21	17	17	11	11	14	17	8	10	14	16	23	24	16	19
75	10	12	18	19	8	9	10	14	13	14	14	14	29	32.2	18	20	16	18	11	13	18	19	11	11	10	14	22.2	23	17	18
76	7	11	17	21	9	11	9	13	13	16	13	16.2	29	30	20	25	15	18	12	13	13	21.3	10	11	10	15	23	26	14	20
77	9	10	18.3	21	12	14	9	10	15	18	13	15	29	29	19	24	16	17	10	14	11	12	9.1	10	13	13	19	24	19	19
78	10	12	18.3	19	13	14	10	10	18	20	14	15	29	29	18	24	17	17	10	14	11	19	9.1	12	13	15	24	25	17	19
79	12	12	18	19	8	9	9	12	13	15	14	14	29	32	23	24	17	17	11	12	14	14	8	8	10	13	22	23.2	14	14
80	10	12	18.3	19	10	12	12	13	14	14	13	15	29	32.2	17	19	16	18	10	12	13	20	10	12	14	15	22	24	16	17
81	10	11	18	21	8	10	9	11	13	14	13.2	14	30	32.2	19	23	16	17	10	12	11	18	11	12	12	15	24	24	14	16
82	11	12	17	20	10	11	11	12	12	19	13	16.2	30	31	18	23	15	16	11	11	13	19	8	12	13	15	23	25	14	16
83	12	12	17	20	8	10	9	12	12	16	13	14	28	31	20	23	16	17	11	11	13	20	8	13	13	15	21	23	14	16
84	11	14	19	20	10	11	8	13	13	14	14	14.2	30	31.2	23	23	15	17	11	12	13	20	9	11	11	16	18	18	14	19
85	10	12	15	21	8	11	9	9	14	17	13	14	31	31.2	20	24	16	16	11	12	12	12	12	12	13	14	22	25	14	19
86	11	12	18	19	12	13	9	12	14	21	14.2	17.2	30	31.2	23	24	16	17	10	13	12	18	11	12	12	12	25	27	18	19
87	10	12	18	18	11	13	12	13	15	17	13	13	30	32.2	19	23	16	17	11	13	18	20	8	12	14	14	22	24	14	17
88	10	10	19	22	11	11	9	9	15	16	13	13	31	31.2	19	24	15	15	9	13	10	18	11	11	13	15	21.2	22.2	17	19
89	10	11	18	20	11	11	12	13	12	21	15.2	17.2	30	32	18	24	15	16	12	14	17	17	11	12	15	17	22	26	15	16
90	10	11	18	19	9	10	9	11	13	18	13	14	28	30	20	23	17	17	12	14	14	18	8	11	10	15	20	24	14	19
91	12	13	19	20	8	10	11	12	13	16	14.2	15.2	30	31.2	19	20	15	15	10	12	18	19	8	12	13	14	18	21	17	19
92	12	12	17	22	9	12	8	12	15	18	15	15	30	34.2	18	23	15	18	10	11	14	19	8	9	10	16	23	23	17	18
93	11	12	17	19	8	12	9	12	18	21	12	13.2	29	29	19	19	14	15	12	12	11	11	12	12	14	14	22	24	17	17
94	12	13	17	19	10	12	9	11	15	18	14	15.2	29	30	17	19	15	16	12	12	18	18	8	12	13	15	21	24	14	19
95	11	11	20	22	8	11	11	11	13	15	14	14	29	32.2	20	25	17	17	10	11	14	19	10	10	13	14	19	25	16	16
96	10	12	18	18	8	11	9	11	14	14	14	15.2	30	31	20	20	16	16	10	12	14	20	10	10	14	14	22	23	14	17
97	10	12	20	21	8	12	12	12	17	22	14	14.2	29	31.2	17	25	16	16	10	11	12	19	10	12	13	16	21	25	14	18
98	11	12	18	18	8	13	11	12	13	13	10.2	13	29	32.2	17	24	15	16	11	13	13	17	11	12	15	15	23	24	16	18
99	12	12	18	18	8	11	11	12	13	15	12	13	30	32.2	24	24	14	17	12	13	18	19	8	11	13	15	22	23	14	14
100	11	11	17	18	8	11	9	12	13	16	12	14.2	29	29	17	24	15	17	9	13	12	20	12	13	12	14	21	22	16	18
101	11	12	18	19	10	12	9	12	13	18	13	15.2	29	30	17	20	15	15	10	12	11	18	8	8	13	15	24	24	17	19
102	11	12	16	23	10	11	9	13	13	19	14	14.2	31.2	32.2	17	20	15	15	10	10	11	11	8	10	13	13	22	22	14	16
103	9	11	22	23	8	11	9	12	14	15	13	13	29	29	20	24	15	16	7	12	19	20	11	12	12	14	23	23	14	17
104	12	12	19	24	11	13	10	11	14	15	13	13	29	32.2	17	23	15	16	9	10	11	19	12	12	13	14	21	21	16	17
105	9	10	20	21	8	12	13	14	13	20	15	15.2	31	31.2	19	24	15	15	11	13	12	18	11	12	12	15	24	24.2	16	17
106	10	10	18	23	11	14	12	14	18	21	13	15	29	29	18	19	15	16	11	11	14	17	9	12	10	13	22	24	16	18
107	10	13	19	19	10	13	11	12	14	16	14	15.2	30	31	19	23	15	17	11	11	12	12	10	11	13	14	18	21	14	18
108	11	11	17	19	9	11	8	11	11	16	14.2	15.2	30	33.2	18	18	15	17	10	11	14	18	10	11	10	10	19	23	14	17
109	11	12	17	19	12	12	9	11	13	15	14	14	29	30	17	18	15	19	12	13	18	18	11	12	11	14	23	24	16	18
110	9	11	18	21	8	8	12	12	13	15	13	14	28	31.2	17	19	15	15	9	12	11	11	11	14	13	14	21	24.2	15	17
111	10	13	17	17	11	12	9	11	14	18	12.2	16	29	30	23	24	16	17	11	12	10	18	9	10	13	14	22	22	16	17
112	10	12	21	24	8	10	12	13	13	20	14	15.2	30	30	23	25	16	16	10	12	14	18	10	11	12	13	23	24	13	18
113	11	12	18	21	9	11	8	13	14	14	13	14	31	31	22	22	16	17	11	12	14	17	10	12	14	15	22	23	14	19
114	10	10	19	19	8	10	9	12	14	18	13	14	29	32	23	24	16	16	9	12	12	19	8	12	13	14	22	23.2	18	18
115	10	12	18	18	8	13	9	9	14	17	13	13	29	30	18	23	16	17	11	12	11	18	8	12	11	14	24	24	16	18
116	9	10	18	23	8	9	11	11	15	20	13	15	32	32.2	17	26	15	17	7	11	12	12	8	10	12	13	22	25	16	17
117	10	10	19	22	8	9	9	11	13	18	13	14	29	31	19	23	16	16	11	14	18	18	11	11	10	15	20	24	14	18
118	12	13	18	18	8	8	9	9	15	16	13	14.2	28	33.2	17	20	16	18	13	13	12	14	10	12	12	13	23	25	16	18
119	12	13	18	21	9	12	8	11	13	20	13	16.2	29	30.2	23	25	16	17	11	11	14	19	8	12	12	16	22	24	14	17
120	12	12	17	22	12	13	9	12	14	14	15	15.2	29	31	25	26	16	17	10	12	10	19	9	12	15	15	22	24	16	18
121	11	13	18	20	8	11	9	12	21	22	14	15	30	31	17	21	15	18	12	13	19	19	10	12	13	13	21	21	18	18
122	10	11	18	19	8	11	11	11	13	13	13	14	30	31	22	23	15	17	11	12	13	15	10	12	12	16	20	22	18	18
123	10	12	18	19	8	9	11	11	13	14	13	14	30	31.2	19	19	15	16	9	10	12	18	8	11	10	14	23	24	16	17
124	13	13	17	23	12	12	11	12	12	15	13	16	31.2	32	19	24	15	17	11	11	11	12	11	12	10	18	22	22	16	18
125	11	11	23	25	11	11	9	9	14	14	13	14.2	33.2	33	18	23	15	16	7	9	12	19	8	12	11	15	22	23	17	19
126	10	10	15	17	11	13	9	11	13	14	15	15	31	31.2	23	25	15	18	11	11	13	18	12	12	10	13	24	25	18	19
127	12	12	17	20	10	11	10	11	15	16	13	15	29	29	19	19	16	18	9	11	10	11	12	12	12	13	19	21	14	17
128	11	11	18	20	8	8	9	11	15	20	14	14	31	32.2	18	23	16	17	11	12	11	11	12	13	13	16	24	24	14	17
129	10	11	21	25	10	11	9	11	12	18	13	13	31.2	31.2	23	24	15	16	9	12	18	20	8	12	12	13	21	22	16	17
130	11	12	15	22	8	9	8	8	12	16	13	14	29	30	19	23	15	16	11	11	11	13	8	9.2	11	15	21	21	16	17
131	10	12	19	19	8	8	9	13	13	15	13.2	15	30	31	18	23	15	17	9	11	14	18	11	12	13	15	19	23	17	17
132	10	10	18	19	9	12	11	11	10	13	14	14.2	32.2	33.2	19	19	15	16	12	12	10	13	11	11	13	15	22	26	14	17
133	10	12	20	24	9	13	11	11	14	17	13	13	30	32.2	23	24	15	17	11	11	11	17	8	10	14	15	21	26	14	16
134	11	12	17	18	11	14	9	10	16	17	13	14.2	32.2	33.2	18	20	17	17	11	13	11	13	10	12	14	15	19	25	14	14
135	11	12	18	18	11	12	11	11	13	20	13	14.2	28	29	19	23	15	16	10	11	12	14	10	12	14	16	25	25	16	17
136	11	12	20	25	8	11	11	12	14	15	13	14	30	31	19	19	15	15	11	13	12	13	8	12	14	15	19	21	14	16
137	11	13	18	23	8	12	10	11	14	17	14	15.2	30	32	20	22	15	17	11	12	14	19	9	11	10	13	23.2	26.2	18	19
138	11	12	20	21	12	12	9	12	14	18	13	13.2	30	30.2	19	20	16	16	11	11	19	19	8	11	13	14	19	24	16	16
139	10	10	17	18	10	12	12	12	12	16	15	15.2	28.2	32	17	18	15	17	11	12	13	20	11	12	12	14	23	24	14	18
140	11	13	18	19	8	9	9	12	12	13	14	15.2	30	30	18	24	16	18	11	12	11	13	8	9	15	15	21	25	16	17
141	10	12	18	19	8	9	9	10	14	18	14	15.2	29	29	17	23	16	18	12	13	11	12	10	12	14	15	18	23.2	17	18
142	10	10	20	22	11	12	11	13	13	15	13	15.2	28	32.2	19	23	15	16	9	11	14	19	11	12	12	15	22	26	16	18
143	10	11	19	22	11	12	11	13	12	15	14	15.2	28	29	19	23	15	17	11	13	13	19	10	11	12	13	22	25	18	19
144	10	12	18	24	11	11	9	12	14	15	14	14.2	30	32.2	19	25	15	15	10	14	14	18	8	10	13	15	19	20	14	15
145	12	12	17	19	13	14	11	11	13	17	13	15	30	32.2	17	20	15	16	10	12	18	20	12	12	15	15	18	24	16	16
146	10	11	19	20	8	12	9	12	14	20	13.2	14	28	33.2	19	19	16	17	10	11	14	17	11	12	12	14	19	23	18	19
147	10	12	18	18	11	12	12	13	16	16	13	16.2	30	31.2	23	24	15	16	9	10	12	14	8	11	12	13	22	23	14	16
148	12	13	20	21	8	10	9	12	13	19	15.2	16.2	29	30	23	24	17	17	10	10	14	14	11	11	12	14	22	23	16	16
149	11	12	22	22	11	12	9	13	14	14	14	15.2	29	32	19	20	15	15	10	11	11	14	8	10	11	12	21	23	16	18
150	10	11	18	21	9	12	11	12	13	14	13	14.2	29	31	20	24	16	17	11	11	13	18	8	12	10	11	24	24	14	19
151	11	11	17	19	11	12	11	12	14	20	13.2	15.2	32.2	32.2	20	24	14	18	11	11	13	13	8	11	11	14	19	24	14	16
152	10	12	19	20	10	11	10	11	14	16	14	14	30	32	18	20	16	16	11	11	18	18	12	12	14	16	22	24	15	17
153	11	12	17	18	9	11	9	12	17	18	15.2	16.2	28	29	23	24	14	15	9	11	10	17	9	11	14	15	24	24	16	18
154	7	12	18	18	8	12	12	14	18	18	14	14	32.2	33.2	19	24	16	17	11	12	10	19	8	10	13	16	20	24	16	17
155	10	12	18	20	11	12	9	11	11	14	14.2	15.2	31	32.2	18	24	15	16	9	10	12	13	11	11	11	12	20	24	18	18
156	10	12	21	22	12	13	12	12	13	15	14	15.2	30.2	31	19	21	16	18	11	12	12	14	8	11	12	14	23	26	18	19
157	12	12	18	20	11	11	11	13	15	16	13	15.2	30	31.2	19	23	15	16	9	12	11	18	12	12	10	11	19	22	16	16
158	12	13	18	22	8	11	10	14	15	19	13	14	29	32.2	19	20	15	15	11	11	19	21	8	11	14	15	21	23	14	20
159	12	12	19	20	8	12	9	11	13	18	13	13	30	32.2	22	23	16	18	10	11	11	13	8	12	13	14	21	23	14	18
160	10	12	18.3	20	11	13	9	9	13	18	14.2	15	29	30	19	19	15	16	11	12	13	18	9	12	13	14	22	24	14	14
161	11	12	17	22	8	12	11	11	14	16	13	14	31.2	32.2	17	18	16	17	10	13	14	19	10	10	11	11	23	24	14	16
162	10	12	18	22	8	10	9	10	13	15	14	15	29	31.2	18	23	15	17	9	12	17	20.3	11	11	11	15	20	24	16	16
163	10	11	19	24	8	11	10	11	13	15	14	14.2	29	33	23	23	16	16	12	13	18	18	10	11	11	11	26	27	16	17
164	11	13	17	24	9	10	10	11	12	18	13	15.2	31	32.2	18	20	17	18	11	12	19	19	8	12	13	13	20	21	17	18
165	11	12	18	18	10	12	11	14	16	17	13	14	29	29	18	24	15	15	10	13	13	20	9	9	12	13	22	24	16	17
166	10	10	18	22	12	12	11	12	13	14	13	14	29	31	19	24	15	16	10	11	12	18	10	10	13	14	22	23	14	14
167	11	12	17.3	18	10	12	9	12	15	15	13.2	14	28	31	20	23	16	16	11	11	13	13	10	12	13	13	22	24	17	18
168	10	12	17	18	11	12	9	11	14	15	13	14.2	29	32.2	24	26	15	16	11	13	11	12	8	8	12	13	23.2	24	15	17
169	12	12	21	22	12	12	13	13	13	16	14.2	16	30	31.2	23	23	16	17	12	12	17	18	11	14	12	16	22	23	17	17
170	10	10	18	19	12	12	9	11	13	15	13	14.2	28	29	24	26	15	16	10	13	11	19	9	12	13	14	23	24	16	19
171	12	12	18	18	8	11	9	11	14	15	14	14.2	30	33.2	20	24	15	16	12	13	10	12	8	10	13	14	22.2	24	14	18
172	9	12	17	21	11	11	10	12	13	16	12	14	29	32.2	22	24	15	16	11	12	10	12	10	12	12	13	24	26	14	16
173	12	12	19	19	10	12	9	13	13	13	13	15	28	29	20	24	16	16	11	12	13	14	10	11	11	13	20	24	14	14
174	10	12	19	21	10	11	9	9	17	18	12	15	29	30	18	19	18	18	10	12	18	20.3	12	13	12	12	20	25	18	19
175	10	12	18	18	11	12	11	12	15	20	13	13.2	28	29	17	20	15	15	10	10	19	19	11	11	12	13	23	26	14	16
176	10	12	19	20	8	9	9	10	13	14	13	14.2	30	32.2	20	23	15	17	10	13	12	18	8	9	10	12	20	23	16	17
177	10	13	18	19	9	12	11	12	13	14	14	14.2	29	29	19	22	15	16	11	11	13	17	10	11	13	13	23	23	16	19
178	11	13	19	20	8	11	10	11	15	17	14	15.2	30	30.2	23	24	17	17	7	13	14	19	9.1	11	15	15	18	23	18	19
179	10	11	20	20	8	8	12	13	12	14	14.2	15	28	31	18	23	16	16	10	13	11	20	10	12	13	14	20	23	16	18
180	11	11	17	19	12	12	9	12	14	16	14.2	15	29	32.2	19	22	15	17	10	10	11	18	12	13	14	15	21	22	17	19
181	11	12	18	23	9	11	9	10	14	19	12	16.2	31	32	17	19	15	17	9	13	12	12	8	12	10	13	19	24	16	18
182	10	12	20	20	11	12	9	13	13	19	14	14.2	29	29	23	23	16	17	12	13	12	17	8	8	10	13	20	26	16	17
183	9	10	18	20	8	12	9	13	15	21	13	14.2	30	31.2	20	23	15	16	7	12	19	20.3	8	12	15	15	22	24	16	19
184	10	12	16	18	9	12	9	13	14	16	14	14.2	29	30	17	25	15	18	11	11	13	19	8	10	12	12	21	23	14	17
185	10	12	16	18	12	12	9	11	12	13	14	14.2	30	30	19	23	15	18	11	11	18	19	8	10	10	12	23	23	16	16
186	10	12	16	19	11	12	10	11	12	18	13	14	30	32.2	19	23	15	15	11	11	14	19	8	11	12	15	23	25	14	16
187	10	10	15	18	8	8	9	13	14	17	13	14.2	31.2	32.2	19	22	15	16	7	9	14	18	10	11	13	14	22	23	14	17
188	9	10	20	21	11	13	11	12	13	15	13	15.2	29	30	17	17	15	16	11	12	18	19	7	10	13	14	23	24	16	17
189	10	12	19	22	10	11	9	9	13	14	14	15.2	31	32	19	24	15	15	12	13	19	19	8	12	10	14	22	23	19	19
190	10	11	18	21	8	11	12	13	13	14	12	14	30	31	17	19	15	17	10	12	14	20	8	11	13	16	20	21	17	17
191	10	12	19	21	8	8	10	10	13	19	12	14	30	30	20	24	16	17	10	11	13	17	8	10	14	14	21	24	14	17
192	11	11	19	22	11	12	9	9	14	14	14	15.2	29	31	24	24	15	16	12	13	13	19	10	12	12	13	23	23	19	19
193	10	12	19	22	8	13	9	9	15	16	14	14.2	30	31.2	16	21	15	18	10	12	11	12	11	12	14	16	19	24	17	18
194	12	12	22	23	9	9	11	12	16	19	14.2	15	30	32.2	17	24	15	17	12	12	11	19	9	12	11	12	19	23	19	20
195	10	11	18	19	8	12	9	13	14	17	13	14.2	30	32	23	23	15	16	12	13	18	19	10	10	12	13	23	25	14	14
196	11	12	19	20	12	13	11	11	13	16	13	14.2	29	30	19	24	15	17	11	13	12	14	10	11	10	14	18	21	17	17
197	10	11	20	21	10	11	12	14	13	22	13	13	29	31.2	17	23	16	18	10	12	11	19	8	11	14	15	22	24	17	17
198	12	12	20	20	8	12	9	14	20	22	14	15.2	28	31	19	24	15	16	9	9	12	12	10	11	10	15	18	21	14	14
199	11	11	18	18	10	11	9	12	15	15	13	14	31.2	32.2	22	24	15	15	12	12	12	13	8	12	13	13	22	26	17	18
200	10	12	18	20	11	12	9	10	13	14	14	16.2	32.2	33.2	17	23	15	16	11	11	11	19	9	12	10	12	18	26	17	17
201	11	12	17	24	10	12	10	13	14	15	14	15.2	30	31	21	22	16	18	10	12	17	18	8	9	13	14	21	24	17	18
202	10	13	18	18	11	12	9	11	14	15	13	13.2	31	32.2	18	24	17	17	10	11	13	18	8	10	11	12	22	25	14	14
203	9	9	18	19	12	12	10	13	13	15	12	15.2	29	33.2	19	20	16	16	11	11	17	18	11	12	12	14	23	24.2	16	16
204	10	12	21	22	11	12	11	12	13	13	12	14	28	29	16	18	16	16	10	11	14	16	11	11	13	14	21	23	14	16
205	10	12	18	21	9	10	9	12	19	19	13	14	30	33.2	18	19	15	16	12	12	18	18	11	12	14	15	23	24	14	20
206	10	11	17	24	9	9	9	14	12	16	13	14	30	30	24	24	14	15	12	12	14	19	11	12	14	14	21.2	24	14	19
207	10	12	19	23	10	11	11	11	15	17	13	13.2	29	32.2	19	20	14	15	10	11	10	18	10	12	12	13	24	24	17	18
208	7	12	21	22	9	11	11	11	13	14	14	14.2	29	33.2	19	19	15	16	11	12	11	12	8	10	13	15	20	23	17	17
209	12	12	18	22	10	11	9	11	14	16	13	15	30	31.2	17	24	17	18	12	13	14	19	8	10	14	14	23	24	17	19
210	12	12	17	24	12	14	9	13	15	16	15.2	16	30	30	20	22	16	17	11	12	11	14	8	12	11	16	24	25	14	14
211	12	12	19	21	10	11	9	11	13	14	14	15	29	29	19	19	15	15	10	11	12	19	9	11	10	15	21	25	14	16
212	11	13	17.3	20	8	11	11	11	14	18	14	15	32.2	32.2	23	24	13	15	10	11	18	20	11	12	14	17	19	23	14	17
213	10	10	17	19	9	11	12	12	11	18	13	14	30	31.2	20	24	15	16	13	13	11	21	10	11	8	12	22	23	17	17
214	11	12	17	17	12	12	10	13	13	14	14	15	32.2	32.2	23	24	15	16	11	12	13	19	12	12	12	12	22	23	16	18
215	10	11	18	25	11	11	9	13	12	13	13	14	29	32	20	23	16	16	10	13	11	14	11	11	11	14	22	25.2	14	17
216	12	13	18	19	11	12	11	12	13	17	13	14.2	31	31.2	17	19	14	15	11	14	12	14	11	12	13	14	20	24	16	20
217	10	10	18	21	11	13	10	14	15	15	13	15.2	30	32.2	18	20	14	16	9	10	12	19	11	12	14	15	19	22	15	17
218	11	11	18	19	8	9	9	11	14	16	13.2	14	32	32.2	23	24	16	17	10	11	11	11	9	11	13	14	20	24	16	17
219	12	12	19	20	8	13	9	11	14	19	13	14	29	29	21	23	15	16	10	11	18	20	8	10	14	14	19	24	16	20

## Sheet: Dongxiang
Individual ID	CSF1POa	CSF1POb	D12S391a	D12S391b	D13S317a	D13S317b	D16S539a	D16S539b	D18S51a	D18S51b	D19S433a	D19S433b	D21S11a	D21S11b	D2S1338a	D2S1338b	D3S1358a	D3S1358b	D5S818a	D5S818b	D6S1043a	D6S1043b	D7S820a	D7S820b	D8S1179a	D8S1179b	FGAa	FGAb	vWAa	vWAb
1	11	13	19	20	8	8	12	13	17	17	12.2	13	28	30	17	18	15	16	7	10	11	12	9	11	11	16	22	23.2	14	18
2	12	12	17	21	10	11	10	13	14	17	14	14.2	29	31.2	17	23	16	17	8	12	12	19	12	12	15	16	22	23	16	17
3	11	13	19	20	9	11	9	13	13	16	14	14	30	31.2	18	24	15	16	11	12	11	19	9	10	13	14	23	26	16	17
4	11	13	18	20	11	12	10	12	16	16	12	14.2	30	33.2	20	20	15	15	11	11	12	18	8	9	15	15	21	25	16	17
5	12	12	18	22	8	10	9	11	13	18	15	17	31.2	32.2	17	18	16	17	11	12	15	19	8	10	13	15	22	23	16	17
6	11	13	18	22	10	12	9	12	17	19	13	15.2	30	31	20	25	15	17	11	13	10	17	11	12	12	15	24	24	14	16
7	11	12	18	20	8	11	10	11	14	19	15	15.2	29	30	23	23	17	18	10	12	11	14	8	11	12	15	22	25	17	18
8	10	12	18	19	8	10	9	13	14	15	13	16.2	28.2	29	17	18	15	18	10	11	18	20	10	12	13	13	22.2	26	17	17
9	12	13	18	18	8	8	10	11	14	20	14.2	16.2	29	31.2	15	23	16	16	10	13	18	19	8	8	14	16	22	24	16	17
10	10	12	19	19	9	13	12	13	15	20	13	15.2	30	31.2	21	23	15	16	7	11	18	19	8	11	11	15	21	22	16	17
11	10	11	19.3	21	8	11	8	9	13	15	13	13	30	33.2	23	24	15	16	11	11	18	18	8	10	13	14	22	22	14	17
12	10	10	18	20	8	10	11	11	12	22	13.2	14	28	30	20	21	15	19	10	13	8	17	11	13	12	16	21	24	17	18
13	11	12	18	19	8	12	9	11	13	19	13	15.2	31	32.2	15	23	15	15	11	13	13	17	10	12	13	15	23	24	14	16
14	10	11	20	26	9	11	9	11	14	15	14	16.2	29	31.2	22	25	15	16	12	13	12	20.3	12	12	13	13	21	24	14	18
15	11	12	19	20	11	12	11	12	15	17	14	14.2	29	32.2	19	20	15	17	11	12	14	17	10	12	13	13	19	23	16	17
16	10	12	19	19	8	9	11	11	17	18	13	15.2	29	30.2	24	25	15	17	11	12	11	17	8	11	14	15	19	24	18	18
17	10	10	17	22	11	11	10	13	12	16	14	15	28.2	31	23	24	13	18	12	13	12	18	12	12	10	13	25	26	17	18
18	12	12	19	19	8	9	11	12	14	14	13	14.2	29	30.2	24	25	16	17	11	11	13	18	8	11	14	15	19	24	18	18
19	10	10	18	18	9	10	9	13	12	19	13	14.2	30	32	19	25	16	17	10	11	12	21	10	11	13	15	18	26	16	17
20	10	11	18	21	9	12	9	13	13	18	13	14	30	30.2	18	19	15	16	9	10	11	17	11	11	14	14	22.2	23	14	16
21	9	12	20	20	8	11	9	10	13	14	13	15.2	29	32.2	23	25	16	17	10	10	14	14	11	11	13	15	19	22	14	18
22	11	11	18	22	8	12	10	12	12	17	15	15.2	29	33.2	19	23	15	17	10	13	13	16	8	11	15	15	19	26	16	18
23	11	11	22	23	8	11	11	12	14	17	14	14.2	29	31.2	19	21	15	16	12	13	11	14	9	11	14	15	18	21	14	15
24	10	13	18	19	7	11	10	13	14	14	15	15.2	29	30	24	24	15	16	10	12	10	13	10	13	14	15	24	26	16	18
25	12	12	18.3	19	10	11	10	13	13	13	14	14	28	30	20	24	15	16	10	10	12	18	11	12	14	16	23	24	17	18
26	10	12	18	19	10	10	9	11	15	22	14	14	28	29	20	22	15	18	9	10	11	17	9	11	10	11	21	23	14	14
27	12	12	18	21	8	11	12	13	13	19	13	14	31.2	33.2	19	23	16	18	10	12	13	17	8	11	12	14	22	23	14	17
28	11	12	23	25	9	10	9	9	13	15	14	15.2	29	30	19	23	15	17	10	12	11	20	10	13	15	15	22	25	14	17
29	9	10	22	25	11	12	9	12	14	19	13	14	32.2	33.2	20	22	16	17	13	13	11	14	8	11	12	14	24	24	18	18
30	9	10	18	19	8	8	9	11	18	19	13.2	15	30	31.2	20	24	15	16	11	13	18	20	9	11	10	13	20	25	16	18
31	12	12	17	20	11	12	9	13	17	19	15	15.2	31.2	33.2	20	20	15	17	10	13	13	18	8	10	10	13	19	23	18	19
32	10	11	17	17	9	11	12	12	13	17	14	14	30	31.2	17	18	15	17	8	12	14	17	8	9	15	15	23	24	14	18
33	10	10	18	24	11	11	9	13	13	15	13	15	30	32.2	20	25	15	15	11	12	12	21	11	11	10	10	21	22	18	19
34	9	11	17	18	11	12	12	12	17	20	12	13	29	32.2	18	23	15	18	11	12	14	14	9	10	11	13	23	26	15	17
35	12	12	18	19	10	11	10	11	14	15	13	13.2	30	32.2	23	23	15	17	11	12	13	18	12	13	12	15	23	24	17	17
36	12	12	19	22	8	12	10	10	13	20	14	16.2	29	33.2	18	18	16	16	12	13	11	13	8	11	10	10	19	22	16	19
37	9	13	21	23	8	12	11	13	13	13	14	15	30	31.2	18	24	15	17	11	11	18	19	8	10	10	15	24	26	16	16
38	10	12	17	19	11	11	9	12	14	15	14	15	29	30	23	24	15	16	11	12	13	18	10	11	15	16	19	23	14	17
39	11	12	20	20	8	9	13	13	19	19	15	15.2	31	31.2	17	23	15	15	11	11	12	14	10	10	15	16	23	24	14	18
40	10	13	22	23	8	8	12	12	12	15	13	13	28	29	19	19	16	16	11	13	18	18	8	10	13	13	23	23	15	17
41	9	10	19	20	11	11	9	11	13	20	13	13	29	29	19	19	16	18	10	11	10	14	10	11	12	14	21	23.2	15	17
42	10	12	19	20	11	11	9	10	13	13	13	16.2	29	32	19	23	18	18	10	11	10	19	10	10	12	16	19	21	15	18
43	9	13	20	22	8	8	9	12	15	20	13	13	28	33.2	19	19	16	16	10	13	14	18	8	11	10	13	23	23	14	17
44	12	12	18	19	8	12	7	12	14	15	13	13	29	31	16	19	16	17	11	12	14	19	11	12	11	12	21	26	16	17
45	12	12	19	22	11	11	10	11	15	17	13.2	14	30	30	19	23	15	16	11	12	10	14	11	12	13	14	22	24	14	19
46	12	13	17	24	8	11	11	11	14	19	14.2	15.2	30	30	23	24	16	17	11	12	18	19	8	12	10	19	22	23	14	16
47	9	10	19	21	11	12	9	13	18	19	14	15.2	29	30	17	20	15	17	7	13	12	20	12	14	11	12	23	25	14	16
48	11	13	18	21	8	9	10	13	12	13	13	15.2	29	32.2	20	24	14	15	10	13	11	21	10	12	13	16	23	23	18	19
49	10	11	17	18	8	9	11	12	14	14	14	14	30	31	23	23	15	15	12	13	12	18	10	12	14	14	19	21	17	21
50	10	11	18	18	12	13	9	11	16	20	14	15.2	30	32.2	23	28	16	18	11	13	10	12	11	12	14	16	23	23	14	18
51	12	12	19	23	9	10	12	12	13	18	13	15.2	28	30	17	20	16	18	11	13	17	19	11	11	14	15	21	24.2	15	17
52	12	13	17	20	8	10	12	13	15	22	13	13	31	31.2	20	26	16	17	11	13	11	12	9	10	12	15	21.2	23	14	14
53	10	10	17	20	9	10	11	13	13	15	14	16.2	29	30	18	28	16	17	11	11	18	19	8	10	12	13	21	21	14	17
54	9	11	15	25	8	10	11	11	16	18	13	14	30	30	19	20	16	18	11	11	12	14	11	12	11	14	22	24	17	17
55	10	12	19	23	11	11	11	12	15	15	12.2	15	30	31	23	25	14	16	13	13	11	14	11	11	13	14	21	23	16	17
56	11	12	17	19	8	10	9	13	13	18	12	14	29	30	17	18	15	17	11	11	11	20	10	11	14	14	24	24	16	19
57	12	12	17	19	9	9	9	12	15	19	15.2	15.2	29	30	19	20	15	17	10	12	14	18	11	12	10	14	23	23	18	19
58	9	14	18	25	11	11	11	12	15	23	14.2	14.2	32	32.2	20	20	15	16	10	11	12	13	9	11	11	15	20	21.2	16	17
59	12	12	19	22	8	12	9	12	13	17	13	14	31.2	33.2	18	23	15	18	9	10	12	19	11	12	12	13	20	24	14	18
60	10	12	17	18	11	12	9	12	13	16	13	15.2	29	29	23	24	14	15	9	11	11	18	11	11	10	16	22	26	17	18
61	10	10	17.3	20	11	11	9	9	11	18	13	13	29	29.2	18	18	17	17	11	11	13	20	8	11	13	14	24	26	14	17
62	12	12	21	22	8	8	11	11	13	15	12	14	31	33.2	22	23	15	15	12	12	15	18	9	12	10	14	24	25	18	18
63	12	12	17	20	11	14	9	10	13	16	14	14	30	32.2	18	19	15	15	11	13	19	19	10	12	12	13	21	24	18	18
64	10	12	19	20	7	8	9	11	13	20	13	14.2	30	30	17	22	16	17	10	11	14	19	10	11	13	14	24.2	26	16	17
65	11	12	18	22	8	11	9	10	14	14	14	14.2	32.2	32.2	23	23	15	16	10	10	12	19	10	10	15	16	19	23	16	19
66	10	12	18	22	10	11	10	11	13	14	15	15.2	29	30	18	23	17	18	12	12	20	20.3	11	12	10	15	19	20	16	18
67	10	10	18	20	8	11	11	12	14	15	14.2	15.2	30	31	23	23	16	18	12	12	10	20	8	12	10	14	19	24	18	18
68	10	12	19	22	9	10	8	9	13	14	13	14.2	29	29.2	17	23	17	17	11	12	13	18	8	12	13	15	22	24	18	19
69	10	11	22	23	11	14	11	11	13	18	14	14	30	31	20	20	16	18	11	12	14	17	11	12	13	14	21	22	18	19
70	11	12	19	22	11	12	11	12	13	13	13	15.2	29	33.2	20	24	17	17	12	12	14	19	9	10	14	15	21	23	16	17
71	12	13	18	21	10	10	9	13	14	16	14	15	29	32.2	18	25	15	16	9	11	11	13	9	10	14	15	23	23	17	20
72	11	12	19	20	11	11	12	12	18	20	13.2	15	32	32.2	18	19	15	16	10	14	14	15	11	12	12	15	18	22	14	18
73	9	12	18	18	9	11	9	10	14	17	12	13	29	31.2	18	19	15	16	12	13	11	19	8	11	12	16	21	26	14	18
74	10	13	19	22	8	12	9	12	15	16	13	15	30	31.2	19	25	15	17	11	13	11	19	8	10	12	15	21	22	17	18
75	10	12	17	22	10	11	11	12	13	18	14.2	16.2	30	33.2	23	23	15	18	10	12	17	18	12	14	12	15	17	21	17	18
76	11	11	18	21	8	11	10	11	13	15	13.2	15	29	32.2	23	25	15	18	12	12	11	11	8	8	16	17	20	22	17	17
77	12	13	18	20	11	12	9	11	16	16	12	14	30	31	17	25	15	15	12	13	11	19	8	12	13	14	23	25	17	17
78	11	13	18	24	8	8	11	12	11	15	14.2	15.2	29	30	17	19	14	16	9	12	12	19	8	8	12	14	23	24	17	18
79	10	10	18	19	10	11	9	12	13	17	12	14	29	30	20	25	15	15	11	12	14	18	9	10	14	15	21	21	16	17
80	12	13	19	19	8	10	11	12	13	16	13	15.2	30	31	18	19	15	18	10	12	13	14	11	12	14	16	23	23	14	16
81	12	12	17	18	9	12	9	12	14	16	14	15.2	29	30	18	25	14	17	11	12	18	20	11	11	14	16	23	25	16	17
82	12	12	18	23	10	13	9	9	16	22	13	13.2	31	32	19	19	16	16	11	12	14	18	11	12	12	13	22	24	18	19
83	11	12	21	21	11	12	11	11	15	21	12	14	31.2	32.2	18	19	15	16	10	13	12	20	11	12	12	14	21	23	16	18
84	11	12	18	20	11	14	12	13	14	15	13	15.2	31	33.2	19	25	15	17	11	11	12	20	9	12	12	13	18	23	14	16
85	10	12	18	20	11	12	9	12	15	16	13	15	31	32	18	19	15	17	9	11	12	19	9	12	10	13	18	25	14	16
86	11	11	17	20	10	11	11	12	17	18	13	13.2	32	32.2	18	19	16	16	9	11	14	15	8	10	14	15	22	24	14	19
87	9	11	17	22	8	12	10	11	14	16	14	15.2	30	32.2	23	23	16	16	10	10	14	19	9	11	13	14	23	24	14	16
88	10	12	21	23	11	11	11	11	13	13	14	14.2	29	31	20	23	15	18	11	11	11	14	11	13	13	14	22	22	18	19
89	12	12	18	19	8	14	10	11	15	15	13	14.2	30	32.2	18	23	15	16	11	12	11	18	12	12	14	15	23	24	19	19
90	11	12	19	20	8	9	8	11	18	18	12	14	28	31	20	20	15	16	8	10	11	18	12	13	12	15	22	23	14	14
91	10	12	18	18	9	10	9	10	15	18	12	15.2	32.2	32.2	20	23	15	16	10	12	12	18	10	12	13	14	22	23	14	17
92	9	12	18	18	9	11	9	10	11	17	12	14	29	32.2	20	25	15	16	10	12	12	12	10	11	10	16	24	26	14	14
93	10	12	18	19	8	10	11	11	15	18	14	14	30	31	18	24	15	17	11	11	14	14	8	10	10	10	22	25	16	17
94	10	12	19	20	9	10	11	12	15	18	14	14	30	31	18	23	15	17	11	11	12	19	8	10	10	12	23.2	25	14	16
95	10	12	18	18	9	12	10	12	11	14	13	14	29	32.2	18	20	15	16	11	12	12	19	10	11	10	12	24	26	14	18
96	10	12	22	22	12	12	9	12	18	20	13	13.2	31.2	31.2	23	25	16	17	11	12	11	14	11	12	13	13	19	23	15	16
97	12	12	18	22	12	12	10	12	11	20	13	13	31.2	31.2	18	25	15	17	7	7	11	11	12	12	13	13	19	19	16	16
98	10	12	20	22	11	12	9	10	13	20	13	13.2	31.2	32.2	25	25	15	16	7	11	11	14	12	12	12	13	19	20	14	16
99	12	12	18	19	8	11	9	11	15	15	14	15.2	31	32.2	23	25	15	17	10	13	13	20	12	12	10	14	19	24.2	14	17
100	11	12	18	18	9	12	10	12	14	14	13	14	32.2	33.2	20	23	16	17	11	11	11	12	11	12	10	15	23	27	14	16
101	12	12	18	20	12	12	9	13	18	20	13	13	31.2	32.2	18	25	15	16	7	7	11	11	12	12	12	13	19	20	14	15
102	9	11	17	17.3	9	11	9	12	13	15	13	13	32.2	32.2	19	23	14	15	10	11	13	18	10	11	14	16	24	24	17	18
103	11	11	20	24	9	12	9	10	22	23	12	14.2	28	29	20	20	15	15	11	13	11	19	9	12	12	15	23	23	14	14
104	10	13	17	18	8	8	11	12	17	17	13	15.2	30	33.2	17	24	16	18	9	11	10	11	11	11	12	16	23	25	16	17
105	10	13	18	19	9	11	12	14	13	14	13	14	28	29	18	23	15	18	11	13	10	13	8	8	10	14	22	23	14	17
106	12	12	18	20	10	12	11	12	14	17	13	15.2	30	33.2	17	18	15	18	12	13	11	18	11	11	13	14	20	23	16	17
107	11	12	17	18	8	12	12	12	15	17	13	14	28	30	20	24	14	18	11	11	15	20	8	10	13	16	23	25	14	19
108	11	12	17	18	8	8	12	12	16	20	14	15.2	28	31.2	23	24	14	16	11	12	10	19	8	11	13	16	23	24	14	19
109	10	11	17	21	11	11	9	11	15	16	13	15	29	30	20	23	15	16	12	13	13	14	8	10	13	16	23	25	15	18
110	11	11	19	23	10	12	9	9	13	13	15.2	17	29	32.2	18	20	16	17	11	12	11	12	11	12	12	13	21	23	14	18
111	9	10	19	21	12	15	11	11	13	17	13	14	30	31.2	23	24	16	18	9	13	11	12	12	12	13	14	23	23.2	17	18
112	9	10	18	20	8	10	9	9	14	17	13	14	32.2	32.2	19	24	15	15	10	13	13	14	8	11	13	15	22	24	16	17
113	12	12	19	23	8	12	8	12	14	18	13.2	14.2	29	32.2	18	19	16	16	11	13	11	18	8	11	12	18	24	25.2	14	18
114	10	11	19	23	12	12	11	12	12	16	13	14	29	31	16	22	15	17	11	13	18	20	12	12	12	13	23	26	14	18
115	11	12	17	19	11	11	11	13	12	13	14	15.2	30	31.2	19	23	15	16	10	13	19	20	10	10	14	14	25	26	14	18
116	10	12	18	19	9	11	12	13	12	16	13	13	29	30	19	24	17	18	11	11	11	13	8	10	10	15	22	23	14	18
117	7	9	19	20	8	9	9	13	13	14	14.2	15	31	32.2	19	27	17	18	10	11	11	13	8	11	10	14	22	26	16	17
118	10	11	19	20	11	12	9	11	13	14	12	15	28	30	23	23	14	15	10	12	10	13	8	12	10	13	22	25	14	16
119	13	13	20	21	10	10	9	12	15	21	14	14.2	28	29	23	24	15	16	9	12	13	18	10	11	11	13	22	23	16	18
120	11	13	18	19	8	12	9	9	13	14	14.2	14.2	28	32.2	19	22	15	16	8	10	18	19	11	13	14	15	18	21	17	20
121	10	12	18	23	12	12	11	12	15	17	13	15	28	31.2	21	24	15	16	11	12	13	19	11	12	15	16	19	22	14	16
122	10	12	19	20	9	12	9	11	14	22	14	15.2	30	30	20	23	16	18	10	11	13	19	11	12	10	14	21	24	14	19
123	10	10	17	19	11	12	11	13	12	15	12	13	29	30.2	25	26	15	18	8	13	15	19	10	11	11	14	23	25	14	18
124	11	11	18.3	20	8	11	12	14	15	18	14	14.2	28	32.2	17	24	16	16	11	11	14	18	8	11	10	13	21	23	16	18
125	12	12	16	18	8	11	10	11	12	13	14	16.2	29	29	17	23	15	17	11	13	12	18	10	12	11	16	23	24	17	19
126	10	12	19	24	12	12	9	11	13	18	13	15.2	30	31.2	18	19	15	16	11	13	11	18	9	10	13	14	21	22	14	18
127	10	12	18	19	8	12	11	15	13	14	13	14	30	30	20	24	15	15	11	11	18	19	8	10	12	13	21	22	14	20
128	11	11	20	22	11	12	11	12	14	15	12	14.2	30	31	25	25	15	15	11	13	13	19	8	10	13	15	22	22	14	17
129	10	12	20	23	12	13	10	12	14	15	14	14	30	31.2	23	24	15	16	13	13	12	14	10	11	14	14	22	24	16	18
130	9	10	17	20	10	11	9	11	14	14	13	15.2	29	30	18	18	17	17	11	12	10	18	11	11	13	16	18	23.2	18	18
131	9	12	18	18	8	11	11	11	15	19	13	15	31.2	33	19	24	16	17	12	12	18	20	8	12	10	12	23	25	17	18
132	10	11	22	24	9	10	10	10	15	15	13	15.2	30	33.2	24	25	15	16	11	11	11	17	10	11	12	15	24	25	14	18
133	12	13	19	21	11	12	9	11	14	14	12.2	15.2	29	30	20	24	15	17	10	12	12	14	11	11	13	13	21	24	14	17
134	11	12	18	24	9	12	10	12	15	16	13	14.2	29	30	20	21	15	15	11	12	14	18	11	12	15	16	19	20	15	16
135	11	11	21	24	8	12	11	14	14	14	13	15.2	28	31	24	24	16	17	7	13	13	18	8	9	12	14	23	23	17	17
136	10	12	19	20	11	11	11	13	14	15	14	14	30	32.2	17	23	14	15	11	11	11	20	8	12	11	13	21	26	15	16
137	9	13	18	18	8	8	9	11	14	15	13	14	31	33	19	20	16	17	12	13	18	18	8	11	12	12	23	23	17	18
138	10	12	20	21	12	12	11	12	12	15	14	14.2	29	33.2	18	18	15	15	9	12	11	18	8	12	11	13	21	24	16	17
139	12	12	18	19	11	11	9	13	14	15	14.2	15.2	30	32.2	18	19	16	16	8	11	13	18	8	10	13	13	19	23	15	16
140	10	11	22	25	9	10	11	12	15	20	14	14.2	30	30	22	24	15	16	10	11	18	19	8	10	10	13	23	26	14	18
141	11	12	18	18	9	12	11	12	15	18	14	15.2	29	29	17	23	15	17	11	11	13	13	12	13	10	12	21	23	18	18
142	12	12	17	18	8	11	9	9	15	23	14	15	29	30	19	20	16	17	12	12	12	18	11	12	10	13	24	25.2	18	19
143	12	13	18	25	11	11	11	13	14	18	13	18	32.2	33.2	23	24	15	17	10	12	13	13	8	11	11	15	21	22	14	14
144	11	12	18	22	11	12	9	11	14	15	12	14	29	30	17	24	15	16	11	12	11	17	10	12	11	13	24	24	14	16
145	10	12	21	24	11	12	9	10	14	14	14	15	28	30	19	23	15	17	11	12	12	14	10	11	10	16	20	23	14	20
146	10	12	18	18	8	12	10	12	12	13	14.2	14.2	29	31	18	19	15	17	11	12	12	13	10	12	15	15	24	25	14	17
147	10	12	22	22	9	11	9	12	14	15	13	14	30	30	18	19	15	16	11	13	13	18	12	13	13	15	22	22	15	16
148	11	12	18	19	10	12	11	11	18	18	12.2	13	31.2	32	19	21	15	16	10	13	11	13	11	12	10	14	22	22	17	18
149	11	13	18	22	12	14	11	11	14	18	13	14	31.2	32.2	19	20	17	17	10	12	11	12	11	13	13	15	23	23	17	18
150	9	9	17	21	10	12	11	11	12	13	14	15.2	28	30	23	23	16	17	10	11	15	18	10	10	12	13	24	24	16	17
151	11	11	18	21	8	9	12	12	15	15	14	14.2	30	30	20	22	15	18	9	9	20	20	11	11	12	13	23	26	14	18
152	11	12	20	20	8	11	10	13	14	17	13	14	30	30.3	20	22	15	17	11	12	13	14	8	12	13	14	18	23	14	18
153	10	12	18	20	8	8	9	12	16	16	14	15	29	32.2	20	21	16	17	9	13	12	20	11	13	13	14	21	22	14	14
154	11	12	19	21	8	9	11	13	16	19	14	14.2	30	31	22	25	15	17	9	12	19	20	9	12	15	15	23	25	17	19
155	11	12	18	22	8	10	9	11	13	14	14	15	29	33.2	17	19	15	17	12	13	15	18	11	12	14	14	22	23	17	18
156	11	12	18.3	20	11	11	9	10	13	14	14	15	30	33.2	23	23	15	18	11	12	12	14	9	12	12	15	23	24	14	16
157	12	12	18	20	8	13	9	12	13	13	14	15	30	31	19	21	15	16	10	12	11	18	10	10	14	16	23	25	14	17
158	12	12	18	20	10	11	9	11	11	14	13	15.2	29	32.2	19	23	15	17	10	11	11	12	8	8	14	16	19	23	14	16
159	10	12	19	20	8	11	11	12	14	14	12	14.2	30	30	20	24	15	18	11	12	11	19	11	12	13	13	20	22	17	18
160	10	12	22	22	12	12	11	11	14	14	13	15	30	32.2	24	24	15	18	7	9	10	11	11	12	14	15	21	22	17	17
161	12	12	15	20	8	10	9	9	13	15	13	14	29	32.2	17	23	15	17	10	11	11	12	8	12	12	15	22	24	14	19
162	10	11	18	20	9	10	9	11	16	20	13	14	32.2	32.2	19	23	15	16	10	13	12	14	9	9	13	15	18	26	16	18
163	10	12	20	21	8	10	12	12	13	15	14	14	28	31.2	18	25	15	17	10	13	14	18	10	11	13	15	23	24	17	18
