# Supplementary material for: Genetic evidence for an East Asian origin of Chinese Muslim populations Dongxiang and Hui
Source: Sci Rep. 2016 Dec 7;6:38656. doi: 10.1038/srep38656 (PMC5141421; doi:10.1038/srep38656)
Supplement: Supplementary Table 2 [file srep38656-s3.xls]

## Sheet: Dongxiang
	CSF1PO	D12S391	D13S317	D16S539	D18S51	D19S433	D21S11	D2S1338	D3S1358	D5S818	D6S1043	D7S820	D8S1179	FGA	vWA
7	0.0031		0.0061	0.0031						0.0307
8			0.2331	0.0123						0.0184	0.0031	0.1779
9	0.0675		0.1196	0.2423						0.0521		0.0736
10	0.2393		0.1319	0.1166						0.1687	0.0399	0.1902	0.1104
11	0.2117		0.2761	0.2822	0.0184					0.3374	0.1564	0.2822	0.046
12	0.3957		0.1994	0.2301	0.0429	0.0521				0.2301	0.1258	0.2362	0.1319
12.2						0.0123
13	0.0798		0.0153	0.1012	0.181	0.2607			0.0031	0.1595	0.1104	0.0337	0.2331
13.2						0.0337
14	0.0031		0.0153	0.0092	0.1994	0.273			0.0307	0.0031	0.1288	0.0061	0.1963		0.2331
14.2						0.1074
15		0.0061	0.0031	0.0031	0.1871	0.092		0.0061	0.3742		0.0245		0.184		0.0399
15.2						0.135
16		0.0031			0.0798			0.0061	0.2822		0.0031		0.089		0.184
16.2						0.0245
17		0.089			0.0767	0.0061		0.0675	0.2055		0.0429		0.0031	0.0031	0.2331
17.3		0.0061
18		0.2638			0.0859	0.0031		0.135	0.1012		0.1718		0.0031	0.0276	0.227
18.3		0.0092
19		0.1871			0.046			0.1564	0.0031		0.1135		0.0031	0.0706	0.0675
19.3		0.0031
20		0.1626			0.0491			0.1442			0.0644			0.0337	0.0123
20.3											0.0061
21		0.0736			0.0061			0.0245			0.0092			0.1135	0.0031
21.2														0.0061
22		0.1043			0.0184			0.0337						0.1564
22.2														0.0061
23		0.0429			0.0092			0.2086						0.2485
23.2														0.0153
24		0.0276						0.1166						0.1626
24.2														0.0092
25		0.0184						0.0859						0.0706
25.2														0.0061
26		0.0031						0.0061						0.0675
27								0.0031						0.0031
28							0.0644	0.0061
28.2							0.0061
29							0.2025
29.2							0.0061
30							0.2699
30.2							0.0123
30.3							0.0031
31							0.089
31.2							0.1043
32							0.0245
32.2							0.1472
33							0.0061
33.2							0.0644
Ho	0.693	0.853	0.755	0.785	0.81	0.834	0.871	0.822	0.81	0.767	0.914	0.791	0.847	0.847	0.847
He	0.733	0.844	0.8	0.787	0.868	0.817	0.839	0.868	0.729	0.778	0.883	0.793	0.836	0.86	0.802
PIC	0.688	0.824	0.767	0.751	0.852	0.791	0.817	0.851	0.68	0.742	0.868	0.758	0.812	0.843	0.769
DP	0.878091	0.952087	0.930107	0.919718	0.96511	0.939667	0.950431	0.963303	0.861681	0.908201	0.968873	0.920245	0.947872	0.962325	0.919643
PPE	0.417898	0.700313	0.517671	0.572005	0.617384	0.664276	0.736982	0.640653	0.617384	0.53907	0.824328	0.583198	0.688225	0.688225	0.688225
NE-1P	0.679	0.478	0.578	0.601	0.424	0.534	0.489	0.428	0.688	0.611	0.392	0.592	0.505	0.441	0.576
NE-2P	0.502	0.311	0.4	0.423	0.268	0.36	0.321	0.27	0.514	0.432	0.243	0.414	0.333	0.281	0.398
NE-PP	0.318	0.139	0.219	0.241	0.107	0.178	0.146	0.11	0.334	0.247	0.091	0.233	0.16	0.115	0.219
NE-I	0.115	0.043	0.071	0.08	0.032	0.058	0.046	0.033	0.121	0.084	0.026	0.076	0.049	0.035	0.071
NE-SI	0.414	0.34	0.369	0.378	0.325	0.357	0.343	0.325	0.417	0.383	0.316	0.374	0.346	0.33	0.368
P-Value	0.09354	0.73789	0.59505	0.96954	0.31333	0.38424	0.89416	0.17163	0.37511	0.19776	0.75505	0.50396	0.89639	0.62306	0.17807
Ho, observed heterozygosity; He, expected heterozygosity; PIC, polymorphic information content;P-Value: probability value of exact test for Hardy-Weinberg equilibrium; DP, discrimination power; PPE, probability of paternity exclusion.
NE-1P: Average non-exclusion probability (first parent)
NE-2P: Average non-exclusion probability (second parent)
NE-PP: Average non-exclusion probability (parent pair)
NE-I: Average non-exclusion probability (identity)
NE-SI: Average non-exclusion probability (sib identity)

## Sheet: Hui-Linxia
	CSF1PO	D12S391	D13S317	D16S539	D18S51	D19S433	D21S11	D2S1338	D3S1358	D5S818	D6S1043	D7S820	D8S1179	FGA	vWA
7	0.0092									0.032		0.0023
8			0.242	0.0183						0.0023		0.1812	0.0023
9	0.0321		0.1073	0.2694						0.0708		0.0619
9.1												0.0069
9.2												0.0023
10	0.289		0.1324	0.0913	0.0046					0.1621	0.0365	0.1812	0.0799
10.2						0.0023
11	0.2385		0.2237	0.2717	0.0115					0.347	0.1187	0.2615	0.0662
12	0.3578		0.2169	0.226	0.0459	0.0342				0.2374	0.1484	0.2683	0.1256
12.2						0.0023
13	0.0665		0.0594	0.0982	0.2133	0.2557			0.0023	0.1233	0.1187	0.0275	0.274		0.0023
13.2						0.0297
14	0.0046		0.0183	0.0251	0.2179	0.274			0.0342	0.0251	0.137	0.0069	0.226		0.2202
14.2						0.1187
15	0.0023	0.0115			0.156	0.0959			0.3676		0.0023		0.1735		0.0252
15.2						0.121
16		0.0115			0.0826	0.016		0.0091	0.3059		0.0046		0.0434		0.2362
16.2						0.0434
17		0.1193			0.078	0.0023		0.0913	0.2169		0.0434		0.0068	0.0023	0.2454
17.1		0.0023
17.2						0.0046
17.3		0.0069
18		0.2431			0.0757			0.0913	0.0708		0.1735		0.0023	0.0388	0.1583
18.2
18.3		0.0115
19		0.1927			0.039			0.1963	0.0023					0.0685	0.0917
19.3
20		0.1376			0.0367			0.1187						0.0502	0.0206
20.3
21		0.0986			0.0161			0.0183						0.1164
21.2														0.0068
22		0.0803			0.0183			0.0388						0.153
22.2														0.0091
23		0.039						0.2283						0.1963
23.2														0.0205
24		0.0252						0.1553						0.1941
24.2														0.0068
25		0.0183			0.0046			0.0434						0.0845
25.2														0.0023
26		0.0023						0.0091						0.0388
26.2														0.0023
27														0.0091
28							0.0548
28.2							0.0068
29							0.2603
29.2							0.0023
30							0.2374
30.2							0.0205
31							0.1027
31.2							0.0936
32							0.0411
32.2							0.1301
33							0.0046
33.2							0.0388
34.2							0.0068
Ho	0.688	0.839	0.808	0.776	0.858	0.849	0.831	0.826	0.708	0.749	0.831	0.807	0.817	0.895	0.775
He	0.728	0.853	0.813	0.785	0.86	0.819	0.835	0.853	0.72	0.777	0.877	0.791	0.817	0.871	0.803
PIC	0.678	0.835	0.784	0.75	0.843	0.794	0.813	0.833	0.668	0.743	0.862	0.757	0.791	0.855	0.771
DP	0.876946	0.960694	0.937011	0.914285	0.960189	0.936886	0.95119	0.958612	0.872751	0.916036	0.968974	0.918062	0.938012	0.964784	0.931319
PPE	0.410052	0.67418	0.614383	0.55574	0.710291	0.693515	0.657878	0.649081	0.440371	0.507815	0.654873	0.612732	0.631631	0.78517	0.553905
NE-1P	0.69	0.457	0.552	0.601	0.44	0.528	0.496	0.462	0.701	0.608	0.406	0.593	0.538	0.417	0.573
NE-2P	0.518	0.294	0.375	0.423	0.28	0.355	0.326	0.298	0.53	0.428	0.253	0.415	0.363	0.262	0.395
NE-PP	0.339	0.126	0.197	0.24	0.115	0.174	0.15	0.13	0.352	0.241	0.098	0.233	0.184	0.103	0.215
NE-I	0.124	0.039	0.063	0.08	0.035	0.056	0.048	0.04	0.13	0.083	0.029	0.077	0.059	0.031	0.069
NE-SI	0.418	0.334	0.36	0.378	0.33	0.355	0.345	0.335	0.423	0.383	0.32	0.375	0.357	0.323	0.367
P-Value	0.34357	0.96816	0.39417	0.10037	0.4919	0.03006	0.287	0.22541	0.71415	0.5643	0.26753	0.25543	0.96856	0.6392	0.25819
Ho, observed heterozygosity; He, expected heterozygosity; PIC, polymorphic information content;P-Value: probability value of exact test for Hardy-Weinberg equilibrium; DP, discrimination power; PPE, probability of paternity exclusion.
NE-1P: Average non-exclusion probability (first parent)
NE-2P: Average non-exclusion probability (second parent)
NE-PP: Average non-exclusion probability (parent pair)
NE-I: Average non-exclusion probability (identity)
NE-SI: Average non-exclusion probability (sib identity)

## Sheet: Han_Linxia
	CSF1PO	D12S391	D13S317	D16S539	D18S51	D19S433	D21S11	D2S1338	D3S1358	D5S818	D6S1043	D7S820	D8S1179	FGA	vWA
7	0.0056		0.0019		0.0019					0.0074
8	0.0037		0.2444	0.0056							0.0019	0.1648	0.0019
9	0.0481		0.1185	0.2685						0.0722	0.0019	0.0611
9.1												0.0019
10	0.2296		0.1685	0.137						0.1833	0.0315	0.1333	0.0815
11	0.2556		0.2574	0.3		0.0037				0.3519	0.1056	0.3593	0.0778
12	0.3759		0.1556	0.1981	0.0259	0.0444				0.2185	0.1037	0.2296	0.1463
12.2						0.0111
13	0.0685		0.0426	0.0741	0.1796	0.2574				0.1593	0.15	0.0481	0.2704		0.0019
13.2						0.0389
14	0.013	0.0019	0.0111	0.0167	0.2167	0.2407			0.0297	0.0074	0.1407	0.0019	0.1833		0.2342
14.2						0.1241
15		0.0205			0.1833	0.0759			0.4089		0.0185		0.1537		0.0409
15.2						0.1407
16		0.0112			0.1407	0.0093		0.0056	0.3104		0.0037		0.0704		0.158
16.2						0.0481
17		0.1082			0.0759	0.0037		0.0519	0.1654		0.0389		0.0093	0.0037	0.2528
17.1		0.0019
17.2						0.0019
18		0.2276			0.0389			0.1074	0.0743		0.187		0.0056	0.0241	0.1877
18.2											0.0037
19		0.1922			0.0426			0.1778	0.0074		0.1519			0.05	0.1041
19.3
20		0.1772			0.0389			0.1278	0.0037		0.0481			0.0444	0.0204
20.1					0.0019
20.3											0.0019
21		0.1026			0.0204			0.0222			0.0093			0.0722
21.3											0.0019
22		0.0784			0.0185			0.05						0.1833
22.2														0.0093
23		0.0522			0.0056			0.2222						0.213
23.2														0.0093
24		0.0093			0.0074			0.1519						0.2037
24.2														0.0111
25		0.0149			0.0019			0.0611						0.1056
25.2														0.0037
26								0.0148						0.0481
27								0.0074						0.0167
28		0.0019					0.0578							0.0019
28.2							0.0112
29							0.2444
29.2							0.0037
30							0.2929
30.2							0.0149
30.3							0.0075
31							0.0821
31.2							0.0858
32							0.0336
32.2							0.0951
33							0.0037
33.2							0.0634
34.2							0.0037
Ho	0.741	0.847	0.8	0.748	0.844	0.87	0.802	0.844	0.703	0.785	0.9	0.789	0.83	0.856	0.814
He	0.735	0.849	0.807	0.775	0.857	0.83	0.824	0.86	0.704	0.766	0.874	0.769	0.832	0.857	0.81
PIC	0.689	0.83	0.777	0.738	0.839	0.808	0.798792	0.843	0.652	0.728	0.859	0.734	0.809	0.839	0.78
DP	0.883	0.956004	0.931934	0.915034	0.96118	0.942414	0.945418	0.963759	0.86121	0.904033	0.964993	0.909904	0.946776	0.959918	0.933928
PPE	0.494	0.68899	0.59904	0.506603	0.683945	0.735386	0.606062	0.683945	0.432297	0.57184	0.79542	0.578583	0.655136	0.705843	0.625516
NE-1P	0.676	0.468	0.563	0.619	0.449	0.506	0.512	0.444	0.714	0.632	0.411	0.622	0.507	0.448	0.558
NE-2P	0.501	0.303	0.386	0.44	0.288	0.335	0.34	0.283	0.544	0.452	0.257	0.442	0.335	0.287	0.381
NE-PP	0.318	0.134	0.207	0.258	0.122	0.158	0.159	0.119	0.363	0.268	0.101	0.255	0.16	0.12	0.202
NE-I	0.115	0.041	0.066	0.087	0.037	0.05	0.052	0.036	0.139	0.092	0.03	0.088	0.05	0.037	0.065
NE-SI	0.412	0.336	0.364	0.385	0.332	0.348	0.352	0.33	0.433	0.391	0.321	0.388	0.347	0.332	0.362
P-Value	0.95427	0.33092	0.26479	0.54341	0.63887	0.56017	0.5231	0.9278	0.12178	0.61801	0.17212	0.39559	0.19116	0.39761	0.82849
Ho, observed heterozygosity; He, expected heterozygosity; PIC, polymorphic information content;P-Value: probability value of exact test for Hardy-Weinberg equilibrium; DP, discrimination power; PPE, probability of paternity exclusion.
NE-1P: Average non-exclusion probability (first parent)
NE-2P: Average non-exclusion probability (second parent)
NE-PP: Average non-exclusion probability (parent pair)
NE-I: Average non-exclusion probability (identity)
NE-SI: Average non-exclusion probability (sib identity)
