# Supplementary material for: Genetic evidence for an East Asian origin of Chinese Muslim populations Dongxiang and Hui
Source: Sci Rep. 2016 Dec 7;6:38656. doi: 10.1038/srep38656 (PMC5141421; doi:10.1038/srep38656)
Supplement: Supplementary Table 3 [file srep38656-s4.xls]

## Sheet: Fst
Population pairwise FSTs
Distance method: Pairwise differences
	Dongxiang	Hui_Linxia	Hui_Ningxia	Uygur_Kashi	Uygur_Yili	Han_Linxia	Han_Shaanxi	Han_Shanghai	Han_Yunnan	Han_Guangdong	Russian_Inner Mongolia	Korean	Tibetan_Qinghai	Tibetan_Lhasa	Tibetan_Changdu	Tibetan_Yunnan	Yi_Yunnan	Lhoba	She	Thai	Thai-Malay Muslims	Caucasian	Polish	Portuguese	Flemish	Greek	Romanian	Spanish	Brazilian	Mexican	Pakistan	Palestinian	Libyan	Arab_Morocco	Berber_Morocco(Bouhria)	Berber_Morocco(Asni)	Berber_Egypt	Muslim_Egypt	Copt_Egypt	Yemenese	Saudi Arabian	Iranian	Kuwaiti	Omanis	Somali	Ovambo_Namibia	Tanzanian	African American
Dongxiang	0
Hui_Linxia	4e-05	0
Hui_Ningxia	0.00156	0.00106	0
Uygur_Kashi	0.00337	0.00355	0.00213	0
Uygur_Yili	0.00271	0.00217	0.00258	-0.00024	0
Han_Linxia	0.00077	0.00167	0.0013	0.00468	0.00487	0
Han_Shaanxi	0.00055	0.00082	0.00014	0.004	0.00485	0.00043	0
Han_Shanghai	0.001	0.0016	0.00092	0.00473	0.00565	0.00071	0.00023	0
Han_Yunnan	0.00269	0.0022	0.00122	0.00573	0.00739	0.00158	0.00073	0.00121	0
Han_Guangdong	0.00211	0.00428	0.00178	0.00512	0.00748	0.00144	0.00104	0.00064	0.00039	0
Russian_Inner Mongolia	0.00223	0.00113	0.00094	0.00409	0.00392	0.00199	0.0013	0.00161	0.00118	0.00126	0
Korean	0.00159	0.00266	0.00177	0.00549	0.0061	0.001	0.00109	0.00134	0.00161	0.00078	0.00189	0
Tibetan_Qinghai	0.00186	0.00138	0.00255	0.00516	0.00502	0.00209	0.00239	0.00274	0.00368	0.0045	0.0036	0.00364	0
Tibetan_Lhasa	0.00191	0.00106	0.00248	0.00574	0.0047	0.00213	0.00289	0.00312	0.00363	0.00645	0.00341	0.00417	0.00034	0
Tibetan_Changdu	0.00625	0.00435	0.00466	0.00968	0.01022	0.00492	0.00539	0.00702	0.00588	0.00725	0.00567	0.00684	0.00122	0.00219	0
Tibetan_Yunnan	0.01285	0.01232	0.01294	0.01927	0.02205	0.01363	0.01225	0.01268	0.01377	0.01633	0.01301	0.0138	0.01117	0.00944	0.00849	0
Yi_Yunnan	0.00558	0.00592	0.00422	0.00956	0.01049	0.00366	0.00377	0.00369	0.00322	0.00411	0.00644	0.00579	0.00619	0.00684	0.00708	0.01308	0
Lhoba	0.01214	0.01379	0.01378	0.01314	0.01616	0.01264	0.01455	0.01482	0.01185	0.01542	0.01261	0.0141	0.01177	0.00971	0.01228	0.02044	0.01667	0
She	0.01012	0.01312	0.01245	0.01609	0.01832	0.01244	0.00912	0.01115	0.0081	0.01121	0.01528	0.01248	0.01314	0.01395	0.01807	0.02679	0.0122	0.02773	0
Thai	0.00398	0.006	0.00295	0.0066	0.00861	0.00363	0.00326	0.00212	0.00397	0.00067	0.00446	0.00455	0.00559	0.00865	0.00889	0.01589	0.00323	0.01641	0.01359	0
Thai-Malay Muslims	0.00413	0.00573	0.00712	0.00627	0.00474	0.00664	0.00644	0.00544	0.00662	0.00464	0.00663	0.00776	0.00631	0.01012	0.01213	0.02222	0.00793	0.0179	0.01481	0.00259	0
Caucasian	0.01418	0.0149	0.01406	0.00674	0.00608	0.01856	0.01709	0.01801	0.02349	0.01908	0.01658	0.01996	0.01736	0.01801	0.02313	0.03237	0.02527	0.02578	0.03395	0.01858	0.01512	0
Polish	0.01591	0.01694	0.01628	0.0089	0.00877	0.02121	0.01918	0.01982	0.02529	0.02148	0.01922	0.02284	0.01983	0.0221	0.0268	0.03484	0.02746	0.02984	0.03562	0.0201	0.01578	0.0016	0
Portuguese	0.0144	0.01365	0.0127	0.00636	0.00603	0.01853	0.01627	0.0172	0.02209	0.01968	0.01574	0.01966	0.01671	0.01775	0.02179	0.03097	0.02382	0.02671	0.03404	0.01803	0.01588	0.00096	0.00285	0
Flemish	0.01487	0.01442	0.01398	0.00691	0.00667	0.01955	0.01754	0.0183	0.02433	0.02101	0.01704	0.02099	0.01744	0.01791	0.02346	0.03245	0.02555	0.02738	0.03483	0.01945	0.0169	-6e-05	0.0019	6e-05	0
Greek	0.01253	0.01225	0.01145	0.00597	0.00536	0.01752	0.0151	0.01562	0.02075	0.01793	0.01361	0.01834	0.01558	0.01549	0.02004	0.02836	0.02086	0.02655	0.03309	0.01647	0.01369	0.00303	0.00451	0.00188	0.00166	0
Romanian	0.01224	0.01277	0.01224	0.00621	0.00626	0.01751	0.0152	0.01522	0.02104	0.01743	0.01533	0.01893	0.01556	0.01702	0.02182	0.02925	0.02009	0.02554	0.03016	0.01557	0.01261	0.00255	0.002	0.002	0.00144	0.00123	0
Spanish	0.01645	0.01555	0.01546	0.00939	0.00835	0.0225	0.01868	0.01947	0.0242	0.02283	0.01962	0.02335	0.02003	0.02182	0.02657	0.03594	0.02638	0.03228	0.03473	0.01992	0.01541	0.00384	0.00349	0.00153	0.00137	0.00301	0.00327	0
Brazilian	0.01241	0.01204	0.01141	0.005	0.00513	0.01579	0.01459	0.01529	0.01975	0.01696	0.01355	0.01803	0.01456	0.01546	0.01889	0.02919	0.0203	0.02237	0.03105	0.01596	0.01307	0.00262	0.0044	0.00161	0.00244	0.00244	0.00247	0.00492	0
Mexican	0.01189	0.01037	0.01101	0.00589	0.0074	0.01506	0.01314	0.01486	0.01745	0.01692	0.0136	0.01594	0.01212	0.01202	0.01483	0.02871	0.02138	0.0196	0.02637	0.0167	0.01633	0.00743	0.00994	0.00604	0.00623	0.00671	0.0078	0.00746	0.00688	0
Pakistan	0.00967	0.0102	0.00895	0.00386	0.00518	0.01383	0.01299	0.01196	0.0142	0.01401	0.01162	0.01558	0.01107	0.01345	0.01547	0.02338	0.01512	0.02067	0.02388	0.01089	0.01015	0.00879	0.00913	0.00683	0.00721	0.00431	0.00463	0.00612	0.00519	0.00905	0
Palestinian	0.01379	0.01301	0.01141	0.00688	0.00777	0.01887	0.01592	0.01606	0.02019	0.01741	0.01316	0.01834	0.01552	0.0168	0.01896	0.02541	0.02307	0.02428	0.03283	0.01498	0.01229	0.00603	0.008	0.0044	0.00421	0.00164	0.00495	0.00535	0.00353	0.00736	0.0037	0
Libyan	0.011	0.01082	0.01309	0.00823	0.00552	0.0161	0.01476	0.01495	0.02025	0.0177	0.01288	0.01698	0.01322	0.0155	0.01798	0.02562	0.02162	0.02589	0.03307	0.0169	0.01086	0.00707	0.00839	0.00631	0.00648	0.0036	0.00683	0.00708	0.00463	0.01169	0.00642	0.00286	0
Arab_Morocco	0.01689	0.01662	0.01442	0.00875	0.00877	0.02276	0.01854	0.01989	0.02412	0.02132	0.01787	0.02303	0.021	0.0217	0.02567	0.03157	0.0262	0.03359	0.0339	0.01982	0.0174	0.00497	0.00608	0.00272	0.00403	0.00273	0.00412	0.00489	0.00281	0.01051	0.00808	0.00333	0.00624	0
Berber_Morocco(Bouhria)	0.02102	0.01968	0.0199	0.01342	0.01365	0.02645	0.02395	0.02325	0.0286	0.02522	0.0196	0.02668	0.0236	0.02499	0.0278	0.03137	0.02721	0.03613	0.04316	0.0227	0.0184	0.01139	0.01161	0.0083	0.00813	0.00475	0.00833	0.00754	0.00729	0.0152	0.00741	0.00355	0.00529	0.0065	0
Berber_Morocco(Asni)	0.02072	0.02147	0.01848	0.01324	0.01474	0.02617	0.02203	0.0234	0.02754	0.0239	0.02164	0.02612	0.02438	0.02444	0.02704	0.03209	0.02792	0.03444	0.04023	0.02366	0.02256	0.00812	0.00971	0.00611	0.0076	0.00431	0.0073	0.00868	0.00577	0.01227	0.01377	0.00519	0.00615	0.00245	0.00676	0
Berber_Egypt	0.01581	0.01526	0.01621	0.00836	0.008	0.02101	0.01935	0.02026	0.02439	0.02115	0.01495	0.02169	0.01685	0.01906	0.01947	0.03093	0.02714	0.02583	0.03506	0.01966	0.01507	0.00705	0.00985	0.00631	0.00591	0.00616	0.00734	0.00878	0.00447	0.011	0.00716	0.0038	0.0062	0.006	0.00659	0.01126	0
Muslim_Egypt	0.02002	0.01892	0.01943	0.01467	0.01289	0.0275	0.0234	0.02374	0.02828	0.02703	0.02001	0.02714	0.02211	0.02079	0.02529	0.03524	0.03095	0.03035	0.04169	0.02599	0.0216	0.01188	0.01281	0.01027	0.01058	0.00677	0.01106	0.00959	0.00916	0.0119	0.01213	0.0051	0.00624	0.0095	0.00969	0.00757	0.01103	0
Copt_Egypt	0.02766	0.02614	0.0303	0.02217	0.02331	0.03574	0.0308	0.03121	0.03699	0.03466	0.02827	0.03455	0.03219	0.03118	0.03925	0.03994	0.03924	0.04434	0.04778	0.03608	0.03281	0.01859	0.02092	0.01836	0.01609	0.01465	0.0168	0.01968	0.01822	0.02178	0.01967	0.01306	0.01424	0.01754	0.01485	0.01524	0.01716	0.01239	0
Yemenese	0.01841	0.01786	0.01664	0.0136	0.01379	0.02468	0.02139	0.02088	0.02607	0.02339	0.01981	0.02487	0.01884	0.02082	0.02344	0.02669	0.02538	0.03239	0.03484	0.01939	0.01553	0.01142	0.01252	0.01031	0.00904	0.00777	0.00913	0.00928	0.0087	0.0168	0.00639	0.0023	0.00653	0.00809	0.00401	0.01228	0.00602	0.01006	0.0184	0
Saudi Arabian	0.01329	0.01219	0.01158	0.00885	0.00795	0.01892	0.01608	0.01662	0.0208	0.01942	0.01503	0.01918	0.01351	0.01462	0.01576	0.02098	0.02246	0.02566	0.03206	0.01801	0.01367	0.00798	0.01001	0.00638	0.00719	0.00521	0.0071	0.00687	0.00526	0.00952	0.00673	0.0019	0.00269	0.00628	0.00573	0.00747	0.00639	0.00653	0.01884	0.00087	0
Iranian	0.00977	0.01184	0.00882	0.00376	0.0051	0.01303	0.01241	0.01275	0.01725	0.01366	0.01216	0.01437	0.012	0.01419	0.01616	0.02221	0.02067	0.02129	0.03074	0.0121	0.01253	0.00507	0.00625	0.0039	0.00471	0.00359	0.00546	0.00726	0.00345	0.0091	0.00336	0.00274	0.00388	0.00445	0.00906	0.00668	0.0064	0.0117	0.02084	0.00899	0.00523	0
Kuwaiti	0.01574	0.01513	0.01478	0.01029	0.00882	0.02152	0.01885	0.01907	0.0243	0.02203	0.01702	0.02152	0.01671	0.01785	0.01989	0.02555	0.02573	0.02802	0.03602	0.02036	0.01574	0.0076	0.00993	0.00657	0.00715	0.00513	0.00761	0.0071	0.00494	0.01173	0.00708	0.00191	0.00225	0.006	0.00578	0.00684	0.00505	0.00597	0.01602	0.00267	-0.00078	0.00539	0
Omanis	0.01201	0.01158	0.01115	0.00721	0.00583	0.01773	0.01576	0.01597	0.02111	0.0202	0.01474	0.01893	0.01468	0.01534	0.01926	0.02436	0.02268	0.02677	0.0328	0.01943	0.01534	0.00575	0.00602	0.00448	0.00462	0.00236	0.00358	0.00586	0.00254	0.01059	0.00333	0.00249	0.00079	0.00352	0.00477	0.00527	0.00416	0.00552	0.01215	0.00385	0.00126	0.0028	0.00064	0
Somali	0.02464	0.0242	0.02474	0.02112	0.01982	0.0321	0.02796	0.02906	0.0341	0.0326	0.02479	0.03245	0.02687	0.02599	0.02803	0.04201	0.03671	0.03463	0.04355	0.03178	0.02542	0.01886	0.02132	0.01791	0.01888	0.01594	0.02088	0.01993	0.01327	0.02115	0.02193	0.01205	0.0109	0.01484	0.01661	0.0138	0.0144	0.00841	0.02284	0.01504	0.00974	0.0189	0.01005	0.01136	0
Ovambo_Namibia	0.03977	0.03913	0.03787	0.03116	0.03334	0.04561	0.04389	0.04324	0.04929	0.04629	0.03744	0.04739	0.04203	0.04331	0.04567	0.05405	0.05161	0.05226	0.0637	0.04428	0.03866	0.03135	0.0297	0.02783	0.029	0.02546	0.02955	0.03219	0.01955	0.03677	0.02808	0.02275	0.02459	0.02185	0.01799	0.02561	0.01898	0.02732	0.03943	0.02507	0.02477	0.0251	0.02344	0.01882	0.0195	0
Tanzanian	0.03265	0.03257	0.03032	0.02537	0.02787	0.03811	0.03682	0.03589	0.0412	0.03929	0.03185	0.04158	0.03278	0.03465	0.0347	0.04197	0.04198	0.03946	0.05325	0.03632	0.03268	0.02345	0.02297	0.02091	0.02128	0.0209	0.02138	0.02412	0.01379	0.0277	0.01762	0.01639	0.01728	0.01755	0.01441	0.01925	0.01226	0.01807	0.02863	0.0155	0.01591	0.01889	0.01481	0.01061	0.0147	0.00708	0
African American	0.02371	0.02408	0.02319	0.01653	0.01701	0.02937	0.02805	0.02798	0.03367	0.03079	0.02427	0.03203	0.02631	0.02697	0.0294	0.03811	0.03459	0.03508	0.04484	0.02862	0.02362	0.01312	0.01376	0.01172	0.01251	0.0109	0.0127	0.01505	0.00614	0.01901	0.01151	0.00935	0.00955	0.0085	0.00882	0.01107	0.00721	0.01144	0.02159	0.01184	0.01037	0.01112	0.00831	0.00466	0.00995	0.00669	0.00271	0
FST P values
Number of permutations : 110
	Dongxiang	Hui_Linxia	Hui_Ningxia	Uygur_Kashi	Uygur_Yili	Han_Linxia	Han_Shaanxi	Han_Shanghai	Han_Yunnan	Han_Guangdong	Russian_Inner Mongolia	Korean	Tibetan_Qinghai	Tibetan_Lhasa	Tibetan_Changdu	Tibetan_Yunnan	Yi_Yunnan	Lhoba	She	Thai	Thai-Malay Muslims	Caucasian	Polish	Portuguese	Flemish	Greek	Romanian	Spanish	Brazilian	Mexican	Pakistan	Palestinian	Libyan	Arab_Morocco	Berber_Morocco(Bouhria)	Berber_Morocco(Asni)	Berber_Egypt	Muslim_Egypt	Copt_Egypt	Yemenese	Saudi Arabian	Iranian	Kuwaiti	Omanis	Somali	Ovambo_Namibia	Tanzanian	African American
Dongxiang	*
Hui_Linxia	0.48649+0.0454	*
Hui_Ningxia	0.06306+0.0237	0.10811+0.0353	*
Uygur_Kashi	0.00000+0.0000	0.00000+0.0000	0.00000+0.0000	*
Uygur_Yili	0.00000+0.0000	0.00901+0.0091	0.00901+0.0091	0.63964+0.0394	*
Han_Linxia	0.06306+0.0273	0.00000+0.0000	0.01802+0.0121	0.00000+0.0000	0.00000+0.0000	*
Han_Shaanxi	0.13514+0.0365	0.00901+0.0091	0.30631+0.0388	0.00000+0.0000	0.00000+0.0000	0.07207+0.0182	*
Han_Shanghai	0.00901+0.0091	0.00000+0.0000	0.03604+0.0148	0.00000+0.0000	0.00000+0.0000	0.01802+0.0182	0.07207+0.0182	*
Han_Yunnan	0.00000+0.0000	0.00901+0.0091	0.06306+0.0237	0.00000+0.0000	0.00000+0.0000	0.01802+0.0121	0.07207+0.0326	0.01802+0.0121	*
Han_Guangdong	0.01802+0.0121	0.00000+0.0000	0.09009+0.0359	0.00000+0.0000	0.00000+0.0000	0.01802+0.0121	0.05405+0.0201	0.05405+0.0278	0.27928+0.0370	*
Russian_Inner Mongolia	0.00000+0.0000	0.07207+0.0297	0.26126+0.0478	0.00000+0.0000	0.00000+0.0000	0.00000+0.0000	0.00000+0.0000	0.00000+0.0000	0.13514+0.0244	0.08108+0.0212	*
Korean	0.00000+0.0000	0.00000+0.0000	0.00901+0.0091	0.00000+0.0000	0.00000+0.0000	0.00000+0.0000	0.00000+0.0000	0.00000+0.0000	0.01802+0.0121	0.04505+0.0203	0.00000+0.0000	*
Tibetan_Qinghai	0.00000+0.0000	0.00000+0.0000	0.00000+0.0000	0.00000+0.0000	0.00000+0.0000	0.00000+0.0000	0.00000+0.0000	0.00000+0.0000	0.00000+0.0000	0.00000+0.0000	0.00000+0.0000	0.00000+0.0000	*
Tibetan_Lhasa	0.01802+0.0121	0.07207+0.0297	0.02703+0.0139	0.00000+0.0000	0.00000+0.0000	0.00000+0.0000	0.00000+0.0000	0.00000+0.0000	0.00901+0.0091	0.00000+0.0000	0.00000+0.0000	0.00000+0.0000	0.28829+0.0326	*
Tibetan_Changdu	0.00000+0.0000	0.00000+0.0000	0.00000+0.0000	0.00000+0.0000	0.00000+0.0000	0.00000+0.0000	0.00000+0.0000	0.00000+0.0000	0.00000+0.0000	0.00000+0.0000	0.00000+0.0000	0.00000+0.0000	0.04505+0.0203	0.06306+0.0194	*
Tibetan_Yunnan	0.00000+0.0000	0.00000+0.0000	0.00000+0.0000	0.00000+0.0000	0.00000+0.0000	0.00000+0.0000	0.00000+0.0000	0.00000+0.0000	0.00000+0.0000	0.00000+0.0000	0.00000+0.0000	0.00000+0.0000	0.00000+0.0000	0.00000+0.0000	0.00000+0.0000	*
Yi_Yunnan	0.00000+0.0000	0.00000+0.0000	0.00000+0.0000	0.00000+0.0000	0.00000+0.0000	0.00000+0.0000	0.00000+0.0000	0.00000+0.0000	0.00000+0.0000	0.00000+0.0000	0.00000+0.0000	0.00000+0.0000	0.00000+0.0000	0.00000+0.0000	0.00000+0.0000	0.00000+0.0000	*
Lhoba	0.00000+0.0000	0.00000+0.0000	0.00000+0.0000	0.00000+0.0000	0.00000+0.0000	0.00000+0.0000	0.00000+0.0000	0.00000+0.0000	0.00000+0.0000	0.00000+0.0000	0.00000+0.0000	0.00000+0.0000	0.00000+0.0000	0.00000+0.0000	0.00000+0.0000	0.00000+0.0000	0.00000+0.0000	*
She	0.00000+0.0000	0.00000+0.0000	0.00000+0.0000	0.00000+0.0000	0.00000+0.0000	0.00000+0.0000	0.00000+0.0000	0.00000+0.0000	0.00000+0.0000	0.00000+0.0000	0.00000+0.0000	0.00000+0.0000	0.00000+0.0000	0.00000+0.0000	0.00000+0.0000	0.00000+0.0000	0.00000+0.0000	0.00000+0.0000	*
Thai	0.00000+0.0000	0.00000+0.0000	0.00000+0.0000	0.00000+0.0000	0.00000+0.0000	0.00000+0.0000	0.00000+0.0000	0.00000+0.0000	0.00000+0.0000	0.11712+0.0194	0.00000+0.0000	0.00000+0.0000	0.00000+0.0000	0.00000+0.0000	0.00000+0.0000	0.00000+0.0000	0.00000+0.0000	0.00000+0.0000	0.00000+0.0000	*
Thai-Malay Muslims	0.00000+0.0000	0.00000+0.0000	0.00000+0.0000	0.00000+0.0000	0.00000+0.0000	0.00000+0.0000	0.00000+0.0000	0.00000+0.0000	0.00000+0.0000	0.00000+0.0000	0.00000+0.0000	0.00000+0.0000	0.00000+0.0000	0.00000+0.0000	0.00000+0.0000	0.00000+0.0000	0.00000+0.0000	0.00000+0.0000	0.00000+0.0000	0.00000+0.0000	*
Caucasian	0.00000+0.0000	0.00000+0.0000	0.00000+0.0000	0.00000+0.0000	0.00000+0.0000	0.00000+0.0000	0.00000+0.0000	0.00000+0.0000	0.00000+0.0000	0.00000+0.0000	0.00000+0.0000	0.00000+0.0000	0.00000+0.0000	0.00000+0.0000	0.00000+0.0000	0.00000+0.0000	0.00000+0.0000	0.00000+0.0000	0.00000+0.0000	0.00000+0.0000	0.00000+0.0000	*
Polish	0.00000+0.0000	0.00000+0.0000	0.00000+0.0000	0.00000+0.0000	0.00000+0.0000	0.00000+0.0000	0.00000+0.0000	0.00000+0.0000	0.00000+0.0000	0.00000+0.0000	0.00000+0.0000	0.00000+0.0000	0.00000+0.0000	0.00000+0.0000	0.00000+0.0000	0.00000+0.0000	0.00000+0.0000	0.00000+0.0000	0.00000+0.0000	0.00000+0.0000	0.00000+0.0000	0.00000+0.0000	*
Portuguese	0.00000+0.0000	0.00000+0.0000	0.00000+0.0000	0.00000+0.0000	0.00000+0.0000	0.00000+0.0000	0.00000+0.0000	0.00000+0.0000	0.00000+0.0000	0.00000+0.0000	0.00000+0.0000	0.00000+0.0000	0.00000+0.0000	0.00000+0.0000	0.00000+0.0000	0.00000+0.0000	0.00000+0.0000	0.00000+0.0000	0.00000+0.0000	0.00000+0.0000	0.00000+0.0000	0.00000+0.0000	0.00000+0.0000	*
Flemish	0.00000+0.0000	0.00000+0.0000	0.00000+0.0000	0.00000+0.0000	0.00000+0.0000	0.00000+0.0000	0.00000+0.0000	0.00000+0.0000	0.00000+0.0000	0.00000+0.0000	0.00000+0.0000	0.00000+0.0000	0.00000+0.0000	0.00000+0.0000	0.00000+0.0000	0.00000+0.0000	0.00000+0.0000	0.00000+0.0000	0.00000+0.0000	0.00000+0.0000	0.00000+0.0000	0.51351+0.0451	0.00000+0.0000	0.36937+0.0478	*
Greek	0.00000+0.0000	0.00000+0.0000	0.00000+0.0000	0.00000+0.0000	0.00000+0.0000	0.00000+0.0000	0.00000+0.0000	0.00000+0.0000	0.00000+0.0000	0.00000+0.0000	0.00000+0.0000	0.00000+0.0000	0.00000+0.0000	0.00000+0.0000	0.00000+0.0000	0.00000+0.0000	0.00000+0.0000	0.00000+0.0000	0.00000+0.0000	0.00000+0.0000	0.00000+0.0000	0.00000+0.0000	0.00000+0.0000	0.00000+0.0000	0.00000+0.0000	*
Romanian	0.00000+0.0000	0.00000+0.0000	0.00000+0.0000	0.00000+0.0000	0.00000+0.0000	0.00000+0.0000	0.00000+0.0000	0.00000+0.0000	0.00000+0.0000	0.00000+0.0000	0.00000+0.0000	0.00000+0.0000	0.00000+0.0000	0.00000+0.0000	0.00000+0.0000	0.00000+0.0000	0.00000+0.0000	0.00000+0.0000	0.00000+0.0000	0.00000+0.0000	0.00000+0.0000	0.00000+0.0000	0.00000+0.0000	0.00000+0.0000	0.00000+0.0000	0.00000+0.0000	*
Spanish	0.00000+0.0000	0.00000+0.0000	0.00000+0.0000	0.00000+0.0000	0.00000+0.0000	0.00000+0.0000	0.00000+0.0000	0.00000+0.0000	0.00000+0.0000	0.00000+0.0000	0.00000+0.0000	0.00000+0.0000	0.00000+0.0000	0.00000+0.0000	0.00000+0.0000	0.00000+0.0000	0.00000+0.0000	0.00000+0.0000	0.00000+0.0000	0.00000+0.0000	0.00000+0.0000	0.00000+0.0000	0.00000+0.0000	0.00000+0.0000	0.00000+0.0000	0.00000+0.0000	0.00000+0.0000	*
Brazilian	0.00000+0.0000	0.00000+0.0000	0.00000+0.0000	0.00000+0.0000	0.00000+0.0000	0.00000+0.0000	0.00000+0.0000	0.00000+0.0000	0.00000+0.0000	0.00000+0.0000	0.00000+0.0000	0.00000+0.0000	0.00000+0.0000	0.00000+0.0000	0.00000+0.0000	0.00000+0.0000	0.00000+0.0000	0.00000+0.0000	0.00000+0.0000	0.00000+0.0000	0.00000+0.0000	0.00000+0.0000	0.00000+0.0000	0.00000+0.0000	0.00000+0.0000	0.00000+0.0000	0.00000+0.0000	0.00000+0.0000	*
Mexican	0.00000+0.0000	0.00000+0.0000	0.00000+0.0000	0.00000+0.0000	0.00000+0.0000	0.00000+0.0000	0.00000+0.0000	0.00000+0.0000	0.00000+0.0000	0.00000+0.0000	0.00000+0.0000	0.00000+0.0000	0.00000+0.0000	0.00000+0.0000	0.00000+0.0000	0.00000+0.0000	0.00000+0.0000	0.00000+0.0000	0.00000+0.0000	0.00000+0.0000	0.00000+0.0000	0.00000+0.0000	0.00000+0.0000	0.00000+0.0000	0.00000+0.0000	0.00000+0.0000	0.00000+0.0000	0.00000+0.0000	0.00000+0.0000	*
Pakistan	0.00000+0.0000	0.00000+0.0000	0.00000+0.0000	0.00000+0.0000	0.00000+0.0000	0.00000+0.0000	0.00000+0.0000	0.00000+0.0000	0.00000+0.0000	0.00000+0.0000	0.00000+0.0000	0.00000+0.0000	0.00000+0.0000	0.00000+0.0000	0.00000+0.0000	0.00000+0.0000	0.00000+0.0000	0.00000+0.0000	0.00000+0.0000	0.00000+0.0000	0.00000+0.0000	0.00000+0.0000	0.00000+0.0000	0.00000+0.0000	0.00000+0.0000	0.00000+0.0000	0.00000+0.0000	0.00000+0.0000	0.00000+0.0000	0.00000+0.0000	*
Palestinian	0.00000+0.0000	0.00000+0.0000	0.00000+0.0000	0.00000+0.0000	0.00000+0.0000	0.00000+0.0000	0.00000+0.0000	0.00000+0.0000	0.00000+0.0000	0.00000+0.0000	0.00000+0.0000	0.00000+0.0000	0.00000+0.0000	0.00000+0.0000	0.00000+0.0000	0.00000+0.0000	0.00000+0.0000	0.00000+0.0000	0.00000+0.0000	0.00000+0.0000	0.00000+0.0000	0.00000+0.0000	0.00000+0.0000	0.00000+0.0000	0.00000+0.0000	0.00000+0.0000	0.00000+0.0000	0.00000+0.0000	0.00000+0.0000	0.00000+0.0000	0.00901+0.0091	*
Libyan	0.00000+0.0000	0.00000+0.0000	0.00000+0.0000	0.00000+0.0000	0.00000+0.0000	0.00000+0.0000	0.00000+0.0000	0.00000+0.0000	0.00000+0.0000	0.00000+0.0000	0.00000+0.0000	0.00000+0.0000	0.00000+0.0000	0.00000+0.0000	0.00000+0.0000	0.00000+0.0000	0.00000+0.0000	0.00000+0.0000	0.00000+0.0000	0.00000+0.0000	0.00000+0.0000	0.00000+0.0000	0.00000+0.0000	0.00000+0.0000	0.00000+0.0000	0.00000+0.0000	0.00000+0.0000	0.00000+0.0000	0.00000+0.0000	0.00000+0.0000	0.00000+0.0000	0.00901+0.0091	*
Arab_Morocco	0.00000+0.0000	0.00000+0.0000	0.00000+0.0000	0.00000+0.0000	0.00000+0.0000	0.00000+0.0000	0.00000+0.0000	0.00000+0.0000	0.00000+0.0000	0.00000+0.0000	0.00000+0.0000	0.00000+0.0000	0.00000+0.0000	0.00000+0.0000	0.00000+0.0000	0.00000+0.0000	0.00000+0.0000	0.00000+0.0000	0.00000+0.0000	0.00000+0.0000	0.00000+0.0000	0.00000+0.0000	0.00000+0.0000	0.00000+0.0000	0.00000+0.0000	0.00000+0.0000	0.00000+0.0000	0.00000+0.0000	0.00000+0.0000	0.00000+0.0000	0.00000+0.0000	0.00000+0.0000	0.00000+0.0000	*
Berber_Morocco(Bouhria)	0.00000+0.0000	0.00000+0.0000	0.00000+0.0000	0.00000+0.0000	0.00000+0.0000	0.00000+0.0000	0.00000+0.0000	0.00000+0.0000	0.00000+0.0000	0.00000+0.0000	0.00000+0.0000	0.00000+0.0000	0.00000+0.0000	0.00000+0.0000	0.00000+0.0000	0.00000+0.0000	0.00000+0.0000	0.00000+0.0000	0.00000+0.0000	0.00000+0.0000	0.00000+0.0000	0.00000+0.0000	0.00000+0.0000	0.00000+0.0000	0.00000+0.0000	0.00000+0.0000	0.00000+0.0000	0.00000+0.0000	0.00000+0.0000	0.00000+0.0000	0.00000+0.0000	0.00000+0.0000	0.00000+0.0000	0.00000+0.0000	*
Berber_Morocco(Asni)	0.00000+0.0000	0.00000+0.0000	0.00000+0.0000	0.00000+0.0000	0.00000+0.0000	0.00000+0.0000	0.00000+0.0000	0.00000+0.0000	0.00000+0.0000	0.00000+0.0000	0.00000+0.0000	0.00000+0.0000	0.00000+0.0000	0.00000+0.0000	0.00000+0.0000	0.00000+0.0000	0.00000+0.0000	0.00000+0.0000	0.00000+0.0000	0.00000+0.0000	0.00000+0.0000	0.00000+0.0000	0.00000+0.0000	0.00000+0.0000	0.00000+0.0000	0.00000+0.0000	0.00000+0.0000	0.00000+0.0000	0.00000+0.0000	0.00000+0.0000	0.00000+0.0000	0.00000+0.0000	0.00000+0.0000	0.00000+0.0000	0.00000+0.0000	*
Berber_Egypt	0.00000+0.0000	0.00000+0.0000	0.00000+0.0000	0.00000+0.0000	0.00000+0.0000	0.00000+0.0000	0.00000+0.0000	0.00000+0.0000	0.00000+0.0000	0.00000+0.0000	0.00000+0.0000	0.00000+0.0000	0.00000+0.0000	0.00000+0.0000	0.00000+0.0000	0.00000+0.0000	0.00000+0.0000	0.00000+0.0000	0.00000+0.0000	0.00000+0.0000	0.00000+0.0000	0.00000+0.0000	0.00000+0.0000	0.00000+0.0000	0.00000+0.0000	0.00000+0.0000	0.00000+0.0000	0.00000+0.0000	0.00000+0.0000	0.00000+0.0000	0.00000+0.0000	0.00000+0.0000	0.00000+0.0000	0.00000+0.0000	0.00000+0.0000	0.00000+0.0000	*
Muslim_Egypt	0.00000+0.0000	0.00000+0.0000	0.00000+0.0000	0.00000+0.0000	0.00000+0.0000	0.00000+0.0000	0.00000+0.0000	0.00000+0.0000	0.00000+0.0000	0.00000+0.0000	0.00000+0.0000	0.00000+0.0000	0.00000+0.0000	0.00000+0.0000	0.00000+0.0000	0.00000+0.0000	0.00000+0.0000	0.00000+0.0000	0.00000+0.0000	0.00000+0.0000	0.00000+0.0000	0.00000+0.0000	0.00000+0.0000	0.00000+0.0000	0.00000+0.0000	0.00000+0.0000	0.00000+0.0000	0.00000+0.0000	0.00000+0.0000	0.00000+0.0000	0.00000+0.0000	0.00000+0.0000	0.00000+0.0000	0.00000+0.0000	0.00000+0.0000	0.00000+0.0000	0.00000+0.0000	*
Copt_Egypt	0.00000+0.0000	0.00000+0.0000	0.00000+0.0000	0.00000+0.0000	0.00000+0.0000	0.00000+0.0000	0.00000+0.0000	0.00000+0.0000	0.00000+0.0000	0.00000+0.0000	0.00000+0.0000	0.00000+0.0000	0.00000+0.0000	0.00000+0.0000	0.00000+0.0000	0.00000+0.0000	0.00000+0.0000	0.00000+0.0000	0.00000+0.0000	0.00000+0.0000	0.00000+0.0000	0.00000+0.0000	0.00000+0.0000	0.00000+0.0000	0.00000+0.0000	0.00000+0.0000	0.00000+0.0000	0.00000+0.0000	0.00000+0.0000	0.00000+0.0000	0.00000+0.0000	0.00000+0.0000	0.00000+0.0000	0.00000+0.0000	0.00000+0.0000	0.00000+0.0000	0.00000+0.0000	0.00000+0.0000	*
Yemenese	0.00000+0.0000	0.00000+0.0000	0.00000+0.0000	0.00000+0.0000	0.00000+0.0000	0.00000+0.0000	0.00000+0.0000	0.00000+0.0000	0.00000+0.0000	0.00000+0.0000	0.00000+0.0000	0.00000+0.0000	0.00000+0.0000	0.00000+0.0000	0.00000+0.0000	0.00000+0.0000	0.00000+0.0000	0.00000+0.0000	0.00000+0.0000	0.00000+0.0000	0.00000+0.0000	0.00000+0.0000	0.00000+0.0000	0.00000+0.0000	0.00000+0.0000	0.00000+0.0000	0.00000+0.0000	0.00000+0.0000	0.00000+0.0000	0.00000+0.0000	0.00000+0.0000	0.05405+0.0201	0.00000+0.0000	0.00000+0.0000	0.00000+0.0000	0.00000+0.0000	0.00000+0.0000	0.00000+0.0000	0.00000+0.0000	*
Saudi Arabian	0.00000+0.0000	0.00000+0.0000	0.00000+0.0000	0.00000+0.0000	0.00000+0.0000	0.00000+0.0000	0.00000+0.0000	0.00000+0.0000	0.00000+0.0000	0.00000+0.0000	0.00000+0.0000	0.00000+0.0000	0.00000+0.0000	0.00000+0.0000	0.00000+0.0000	0.00000+0.0000	0.00000+0.0000	0.00000+0.0000	0.00000+0.0000	0.00000+0.0000	0.00000+0.0000	0.00000+0.0000	0.00000+0.0000	0.00000+0.0000	0.00000+0.0000	0.00000+0.0000	0.00000+0.0000	0.00000+0.0000	0.00000+0.0000	0.00000+0.0000	0.00000+0.0000	0.02703+0.0194	0.03604+0.0148	0.00000+0.0000	0.00000+0.0000	0.00000+0.0000	0.00000+0.0000	0.00000+0.0000	0.00000+0.0000	0.33333+0.0755	*
Iranian	0.00000+0.0000	0.00000+0.0000	0.00000+0.0000	0.00000+0.0000	0.00000+0.0000	0.00000+0.0000	0.00000+0.0000	0.00000+0.0000	0.00000+0.0000	0.00000+0.0000	0.00000+0.0000	0.00000+0.0000	0.00000+0.0000	0.00000+0.0000	0.00000+0.0000	0.00000+0.0000	0.00000+0.0000	0.00000+0.0000	0.00000+0.0000	0.00000+0.0000	0.00000+0.0000	0.00000+0.0000	0.00000+0.0000	0.00000+0.0000	0.00000+0.0000	0.00000+0.0000	0.00000+0.0000	0.00000+0.0000	0.00000+0.0000	0.00000+0.0000	0.02703+0.0139	0.00901+0.0091	0.00000+0.0000	0.00000+0.0000	0.00000+0.0000	0.00000+0.0000	0.00000+0.0000	0.00000+0.0000	0.00000+0.0000	0.00000+0.0000	0.00000+0.0000	*
Kuwaiti	0.00000+0.0000	0.00000+0.0000	0.00000+0.0000	0.00000+0.0000	0.00000+0.0000	0.00000+0.0000	0.00000+0.0000	0.00000+0.0000	0.00000+0.0000	0.00000+0.0000	0.00000+0.0000	0.00000+0.0000	0.00000+0.0000	0.00000+0.0000	0.00000+0.0000	0.00000+0.0000	0.00000+0.0000	0.00000+0.0000	0.00000+0.0000	0.00000+0.0000	0.00000+0.0000	0.00000+0.0000	0.00000+0.0000	0.00000+0.0000	0.00000+0.0000	0.00000+0.0000	0.00000+0.0000	0.00000+0.0000	0.00000+0.0000	0.00000+0.0000	0.00000+0.0000	0.00000+0.0000	0.00000+0.0000	0.00000+0.0000	0.00000+0.0000	0.00000+0.0000	0.00000+0.0000	0.00000+0.0000	0.00000+0.0000	0.00000+0.0000	0.95495+0.0151	0.00000+0.0000	*
Omanis	0.00000+0.0000	0.00000+0.0000	0.00000+0.0000	0.00000+0.0000	0.00000+0.0000	0.00000+0.0000	0.00000+0.0000	0.00000+0.0000	0.00000+0.0000	0.00000+0.0000	0.00000+0.0000	0.00000+0.0000	0.00000+0.0000	0.00000+0.0000	0.00000+0.0000	0.00000+0.0000	0.00000+0.0000	0.00000+0.0000	0.00000+0.0000	0.00000+0.0000	0.00000+0.0000	0.00000+0.0000	0.00000+0.0000	0.00000+0.0000	0.00000+0.0000	0.00000+0.0000	0.00000+0.0000	0.00000+0.0000	0.00000+0.0000	0.00000+0.0000	0.00901+0.0091	0.00901+0.0091	0.25225+0.0485	0.00000+0.0000	0.00000+0.0000	0.00000+0.0000	0.00000+0.0000	0.00000+0.0000	0.00000+0.0000	0.00000+0.0000	0.13514+0.0546	0.00000+0.0000	0.23423+0.0454	*
Somali	0.00000+0.0000	0.00000+0.0000	0.00000+0.0000	0.00000+0.0000	0.00000+0.0000	0.00000+0.0000	0.00000+0.0000	0.00000+0.0000	0.00000+0.0000	0.00000+0.0000	0.00000+0.0000	0.00000+0.0000	0.00000+0.0000	0.00000+0.0000	0.00000+0.0000	0.00000+0.0000	0.00000+0.0000	0.00000+0.0000	0.00000+0.0000	0.00000+0.0000	0.00000+0.0000	0.00000+0.0000	0.00000+0.0000	0.00000+0.0000	0.00000+0.0000	0.00000+0.0000	0.00000+0.0000	0.00000+0.0000	0.00000+0.0000	0.00000+0.0000	0.00000+0.0000	0.00000+0.0000	0.00000+0.0000	0.00000+0.0000	0.00000+0.0000	0.00000+0.0000	0.00000+0.0000	0.00000+0.0000	0.00000+0.0000	0.00000+0.0000	0.00000+0.0000	0.00000+0.0000	0.00000+0.0000	0.00000+0.0000	*
Ovambo_Namibia	0.00000+0.0000	0.00000+0.0000	0.00000+0.0000	0.00000+0.0000	0.00000+0.0000	0.00000+0.0000	0.00000+0.0000	0.00000+0.0000	0.00000+0.0000	0.00000+0.0000	0.00000+0.0000	0.00000+0.0000	0.00000+0.0000	0.00000+0.0000	0.00000+0.0000	0.00000+0.0000	0.00000+0.0000	0.00000+0.0000	0.00000+0.0000	0.00000+0.0000	0.00000+0.0000	0.00000+0.0000	0.00000+0.0000	0.00000+0.0000	0.00000+0.0000	0.00000+0.0000	0.00000+0.0000	0.00000+0.0000	0.00000+0.0000	0.00000+0.0000	0.00000+0.0000	0.00000+0.0000	0.00000+0.0000	0.00000+0.0000	0.00000+0.0000	0.00000+0.0000	0.00000+0.0000	0.00000+0.0000	0.00000+0.0000	0.00000+0.0000	0.00000+0.0000	0.00000+0.0000	0.00000+0.0000	0.00000+0.0000	0.00000+0.0000	*
Tanzanian	0.00000+0.0000	0.00000+0.0000	0.00000+0.0000	0.00000+0.0000	0.00000+0.0000	0.00000+0.0000	0.00000+0.0000	0.00000+0.0000	0.00000+0.0000	0.00000+0.0000	0.00000+0.0000	0.00000+0.0000	0.00000+0.0000	0.00000+0.0000	0.00000+0.0000	0.00000+0.0000	0.00000+0.0000	0.00000+0.0000	0.00000+0.0000	0.00000+0.0000	0.00000+0.0000	0.00000+0.0000	0.00000+0.0000	0.00000+0.0000	0.00000+0.0000	0.00000+0.0000	0.00000+0.0000	0.00000+0.0000	0.00000+0.0000	0.00000+0.0000	0.00000+0.0000	0.00000+0.0000	0.00000+0.0000	0.00000+0.0000	0.00000+0.0000	0.00000+0.0000	0.00000+0.0000	0.00000+0.0000	0.00000+0.0000	0.00000+0.0000	0.00000+0.0000	0.00000+0.0000	0.00000+0.0000	0.00000+0.0000	0.00000+0.0000	0.00000+0.0000	*
African American	0.00000+0.0000	0.00000+0.0000	0.00000+0.0000	0.00000+0.0000	0.00000+0.0000	0.00000+0.0000	0.00000+0.0000	0.00000+0.0000	0.00000+0.0000	0.00000+0.0000	0.00000+0.0000	0.00000+0.0000	0.00000+0.0000	0.00000+0.0000	0.00000+0.0000	0.00000+0.0000	0.00000+0.0000	0.00000+0.0000	0.00000+0.0000	0.00000+0.0000	0.00000+0.0000	0.00000+0.0000	0.00000+0.0000	0.00000+0.0000	0.00000+0.0000	0.00000+0.0000	0.00000+0.0000	0.00000+0.0000	0.00000+0.0000	0.00000+0.0000	0.00000+0.0000	0.00000+0.0000	0.00000+0.0000	0.00000+0.0000	0.00000+0.0000	0.00000+0.0000	0.00000+0.0000	0.00000+0.0000	0.00000+0.0000	0.00000+0.0000	0.00000+0.0000	0.00000+0.0000	0.00000+0.0000	0.00000+0.0000	0.00000+0.0000	0.00000+0.0000	0.00000+0.0000	*

## Sheet: average pairwise differences
Population average pairwise differences
Above diagonal: Average number of pairwise differences between populations (PiXY)
Diagonal elements : Average number of pairwise differences within population (PiX)
Below diagonal: Corrected average pairwise difference (PiXY-(PiX+PiY)/2)
	Dongxiang	Hui_Linxia	Hui_Ningxia	Uygur_Kashi	Uygur_Yili	Han_Linxia	Han_Shaanxi	Han_Shanghai	Han_Yunnan	Han_Guangdong	Russian_Inner Mongolia	Korean	Tibetan_Qinghai	Tibetan_Lhasa	Tibetan_Changdu	Tibetan_Yunnan	Yi_Yunnan	Lhoba	She	Thai	Thai-Malay Muslims	Caucasian	Polish	Portuguese	Flemish	Greek	Romanian	Spanish	Brazilian	Mexican	Pakistan	Palestinian	Libyan	Arab_Morocco	Berber_Morocco(Bouhria)	Berber_Morocco(Asni)	Berber_Egypt	Muslim_Egypt	Copt_Egypt	Yemenese	Saudi Arabian	Iranian	Kuwaiti	Omanis	Somali	Ovambo_Namibia	Tanzanian	African American
Dongxiang	8.82488	8.80496	8.84495	8.86988	8.80595	8.78004	8.81214	8.80649	8.78899	8.82087	8.8228	8.77692	8.80924	8.77522	8.82422	8.79539	8.80293	8.82675	8.78723	8.8612	8.82055	8.91763	8.9563	8.90888	8.93171	8.92316	8.93647	8.96498	8.95235	8.92194	8.93451	8.95874	8.87227	8.99393	8.917	8.93959	8.97433	9.01535	8.97273	8.9475	8.88877	8.92948	8.91648	8.91716	8.97459	9.04314	9.07716	9.01505
Hui_Linxia	0.00034	8.78435	8.82021	8.85117	8.78088	8.76766	8.79434	8.79158	8.76437	8.81968	8.79279	8.76611	8.78486	8.74744	8.78692	8.76991	8.78562	8.82115	8.79367	8.85881	8.81429	8.90379	8.94538	8.88191	8.90717	8.90019	8.92074	8.93612	8.92851	8.88773	8.91846	8.931	8.85015	8.97077	8.88422	8.9258	8.9485	8.98438	8.93801	8.92182	8.85835	8.92747	8.89065	8.89264	8.95017	9.01695	9.05568	8.99798
Hui_Ningxia	0.01375	0.00926	8.83754	8.8652	8.81104	8.79084	8.81484	8.81202	8.78221	8.82424	8.81765	8.78471	8.82156	8.78644	8.81628	8.80211	8.79703	8.84734	8.81367	8.85837	8.85329	8.92271	8.96598	8.89976	8.92986	8.91968	8.94288	8.96235	8.94968	8.92032	8.93455	8.94364	8.89723	8.97786	8.91252	8.92512	8.98444	9.01646	9.00277	8.9376	8.8796	8.92738	8.91389	8.91573	8.98141	9.03026	9.06147	9.01651
Uygur_Kashi	0.02993	0.03148	0.01892	8.85502	8.79518	8.82976	8.8578	8.85456	8.8313	8.86283	8.85448	8.82639	8.8536	8.82455	8.87049	8.87003	8.85395	8.85168	8.85682	8.8998	8.85496	8.86624	8.90821	8.85226	8.8755	8.87945	8.89746	8.91645	8.9007	8.88325	8.89765	8.91165	8.86293	8.93518	8.86404	8.88753	8.9222	8.98177	8.93865	8.91953	8.86445	8.89084	8.88286	8.88936	8.95831	8.98034	9.02543	8.96478
Uygur_Yili	0.02393	0.01912	0.02269	-0.00191	8.73916	8.77318	8.80735	8.80485	8.78729	8.82529	8.79478	8.77369	8.79436	8.75658	8.81601	8.83358	8.80319	8.81873	8.81648	8.8596	8.78272	8.80216	8.8491	8.79131	8.81505	8.81593	8.83977	8.84854	8.844	8.83856	8.85095	8.8613	8.78009	8.87729	8.80624	8.84133	8.86044	8.90683	8.88807	8.86185	8.79755	8.84459	8.81138	8.81852	8.88714	8.93803	8.98847	8.91054
Han_Linxia	0.00672	0.01459	0.01119	0.04136	0.04272	8.72178	8.75961	8.75246	8.72744	8.76317	8.76889	8.72042	8.75981	8.72541	8.76034	8.74931	8.73426	8.77892	8.75595	8.80628	8.79072	8.90519	8.95287	8.89457	8.92188	8.91612	8.93183	8.96719	8.93094	8.89818	8.91893	8.9521	8.8656	8.99489	8.91376	8.93653	8.96858	9.03072	8.99454	8.9518	8.88705	8.90619	8.91694	8.91606	8.99118	9.04587	9.07505	9.01489
Han_Shaanxi	0.00479	0.00726	0.00116	0.03538	0.04287	0.00381	8.78981	8.78231	8.7542	8.79386	8.79699	8.75514	8.79649	8.76637	8.79894	8.77244	8.76956	8.83117	8.76127	8.83716	8.82343	8.9265	8.96849	8.90837	8.93834	8.92866	8.94542	8.96727	8.9542	8.9154	8.94627	8.96003	8.88851	8.99082	8.92664	8.93411	8.98842	9.02811	8.98476	8.95705	8.89645	8.93524	8.92734	8.93315	8.98815	9.06679	9.09879	9.0376
Han_Shanghai	0.0087	0.01405	0.0079	0.04169	0.04992	0.00622	0.00205	8.7707	8.74891	8.78071	8.79015	8.74782	8.79003	8.75877	8.80377	8.76659	8.75928	8.82405	8.77003	8.81749	8.80489	8.92512	8.96457	8.90725	8.93547	8.92358	8.9357	8.96456	8.95056	8.92114	8.92705	8.95136	8.88054	8.99305	8.91057	8.93699	8.98674	9.02113	8.97904	8.94248	8.89162	8.92843	8.91972	8.92521	8.98898	9.05193	9.08015	9.02702
Han_Yunnan	0.02378	0.01943	0.01068	0.05102	0.06494	0.01379	0.00652	0.01079	8.70554	8.74589	8.7538	8.7176	8.76579	8.7303	8.76055	8.74159	8.72213	8.76321	8.70884	8.80139	8.78244	8.94224	8.98264	8.9189	8.95772	8.93778	8.95648	8.9751	8.95959	8.9121	8.91454	8.95659	8.89489	9.00014	8.92447	8.9405	8.99201	9.03054	8.99683	8.9563	8.89584	8.93677	8.93425	8.93896	9.00131	9.07006	9.09612	9.04728
Han_Guangdong	0.01869	0.03776	0.01573	0.04558	0.06597	0.01254	0.00921	0.00561	0.00338	8.77948	8.79148	8.74713	8.80988	8.79231	8.80998	8.8027	8.76703	8.83258	8.77348	8.80919	8.80211	8.93909	8.98448	8.93393	8.96467	8.94922	8.9608	9.0003	8.97108	8.94463	8.95063	8.96876	8.90946	9.01175	8.93142	8.945	9.00013	9.05702	9.01338	8.96967	8.92094	8.94181	8.95064	8.96841	9.02468	9.07969	9.11608	9.05779
Russian_Inner Mongolia	0.01972	0.00996	0.00824	0.03632	0.03456	0.01736	0.01144	0.01416	0.01038	0.0111	8.78129	8.7578	8.80285	8.76645	8.797	8.77418	8.78856	8.80868	8.81099	8.84361	8.82069	8.9174	8.96467	8.89915	8.9294	8.91092	8.94252	8.97168	8.94083	8.91532	8.92978	8.93097	8.86695	8.98079	8.88155	8.92547	8.94424	8.99288	8.95559	8.93789	8.88227	8.92896	8.90605	8.91958	8.95381	8.99848	9.04717	8.99816
Korean	0.01368	0.02314	0.01515	0.04808	0.05331	0.00873	0.00944	0.01167	0.01403	0.00659	0.01636	8.7016	8.76321	8.73312	8.76693	8.74069	8.7428	8.78195	8.74656	8.80403	8.79035	8.90714	8.95654	8.89435	8.92407	8.9125	8.93349	8.9638	8.93973	8.89527	8.92376	8.93608	8.86307	8.98563	8.90581	8.92569	8.9636	9.0159	8.97343	8.94277	8.87891	8.90734	8.9065	8.91609	8.9844	9.05469	9.09686	9.02826
Tibetan_Qinghai	0.01623	0.01212	0.02223	0.04553	0.04422	0.01836	0.02102	0.02412	0.03246	0.03958	0.03164	0.03185	8.76113	8.72951	8.74768	8.74798	8.77653	8.79168	8.78289	8.84329	8.80779	8.91431	8.95979	8.89796	8.92272	8.91834	8.9339	8.96466	8.93913	8.89153	8.91415	8.94153	8.85995	8.99834	8.90873	8.94091	8.95069	9.00112	8.98298	8.91889	8.85856	8.9168	8.89343	8.90862	8.96367	9.03504	9.04581	9.00654
Tibetan_Lhasa	0.01694	0.00942	0.02183	0.05119	0.04115	0.01868	0.02562	0.02757	0.03169	0.05672	0.02996	0.03648	0.0031	8.69169	8.72123	8.69602	8.74695	8.73726	8.75341	8.83615	8.8065	8.88531	8.9463	8.87251	8.89218	8.88297	8.91287	8.94624	8.91348	8.85611	8.90075	8.91869	8.845	8.97092	8.8843	8.90491	8.93617	8.95447	8.93566	8.90126	8.833	8.9021	8.86856	8.87955	8.91947	9.00627	9.02731	8.97792
Tibetan_Changdu	0.05551	0.03847	0.04125	0.08671	0.09016	0.04318	0.04777	0.06215	0.05152	0.06397	0.05009	0.05986	0.01085	0.01912	8.71254	8.69806	8.75955	8.77042	8.80032	8.84897	8.83501	8.94259	9.00031	8.9197	8.95344	8.93503	8.96748	9.00089	8.95554	8.8921	8.92996	8.9493	8.87792	9.01848	8.92051	8.93932	8.95081	9.00686	9.02122	8.93588	8.85384	8.93081	8.89753	8.92591	8.94857	9.03858	9.03858	9.01109
Tibetan_Yunnan	0.11608	0.11086	0.11648	0.17565	0.19714	0.12155	0.11067	0.11438	0.12196	0.14609	0.11667	0.12303	0.10055	0.08331	0.07492	8.53373	8.72381	8.75309	8.78866	8.82418	8.83714	8.93982	8.98789	8.91631	8.9485	8.92374	8.94841	8.99966	8.96358	8.93139	8.91336	8.9205	8.85816	8.98595	8.86268	8.89583	8.96827	9.01136	8.93641	8.87634	8.81176	8.89806	8.86099	8.88384	8.99013	9.0266	9.01794	9.00473
Yi_Yunnan	0.04917	0.05212	0.03694	0.08511	0.09229	0.03205	0.03333	0.0326	0.02804	0.03597	0.05659	0.05068	0.05464	0.05978	0.06196	0.11562	8.68265	8.79467	8.73357	8.78333	8.78246	8.9469	8.99113	8.92323	8.95725	8.927	8.93592	8.9831	8.95295	8.93613	8.91087	8.97099	8.89561	9.00739	8.90009	8.93222	9.00521	9.04317	9.00621	8.93809	8.89911	8.95599	8.93581	8.94134	9.01407	9.08097	9.09152	9.04406
Lhoba	0.10778	0.12244	0.12203	0.11763	0.14262	0.11149	0.12973	0.13216	0.10391	0.1363	0.11149	0.12461	0.10457	0.08488	0.10761	0.17969	0.1468	8.61308	8.83716	8.86654	8.83633	8.91675	8.97884	8.91518	8.93927	8.94458	8.95127	9.00267	8.93749	8.88512	8.92582	8.94716	8.8991	9.04172	8.94624	8.95662	8.95806	9.00241	9.01758	8.96717	8.89283	8.9267	8.92206	8.94364	8.95955	9.05042	9.03233	9.01391
She	0.08902	0.11572	0.10913	0.14354	0.16114	0.10929	0.0806	0.09891	0.07031	0.09797	0.13458	0.10999	0.11656	0.1218	0.15829	0.23602	0.10648	0.24486	8.57153	8.81953	8.7871	8.97078	9.01161	8.96207	8.98646	8.98336	8.97186	9.00275	8.99642	8.92515	8.93248	9.00362	8.94287	9.02189	8.98993	8.9883	9.02081	9.08555	9.02804	8.96753	8.92952	8.99098	8.97486	8.97673	9.02168	9.1395	9.14123	9.0842
Thai	0.03526	0.05313	0.0261	0.05878	0.07652	0.03189	0.02876	0.01864	0.03512	0.00594	0.03946	0.03973	0.04922	0.0768	0.0792	0.14381	0.02851	0.1465	0.12027	8.827	8.80802	8.95869	8.99562	8.94286	8.97456	8.95992	8.9678	8.99787	8.98571	8.96666	8.94658	8.97069	8.92678	9.02184	8.93377	8.96789	9.0106	9.07166	9.05293	8.95767	8.93287	8.95161	8.95964	8.98582	9.0419	9.08783	9.1131	9.0618
Thai-Malay Muslims	0.03657	0.05057	0.06299	0.05591	0.04161	0.0583	0.05698	0.048	0.05813	0.04083	0.0585	0.06801	0.05569	0.08912	0.1072	0.19873	0.0696	0.15825	0.1298	0.02298	8.74308	8.88494	8.9142	8.88126	8.90888	8.89248	8.8987	8.91397	8.91743	8.92083	8.89724	8.90388	8.82947	8.9574	8.85087	8.91408	8.92604	8.98815	8.97738	8.87952	8.85053	8.91309	8.87527	8.90569	8.94012	8.98932	9.03521	8.97288
Caucasian	0.12622	0.13264	0.12497	0.05975	0.05361	0.16533	0.15262	0.1608	0.2105	0.17038	0.14779	0.17737	0.15477	0.16049	0.20734	0.29398	0.2266	0.23124	0.30604	0.16621	0.13442	8.75795	8.79464	8.7561	8.76506	8.80459	8.81602	8.81771	8.83081	8.84802	8.89224	8.8549	8.80337	8.85234	8.7962	8.79216	8.86112	8.90683	8.85578	8.85023	8.80741	8.85339	8.8101	8.82717	8.88838	8.93174	8.95755	8.88469
Polish	0.14233	0.15168	0.14569	0.07917	0.078	0.19046	0.17206	0.1777	0.22835	0.19322	0.17251	0.20421	0.1777	0.19894	0.24252	0.3195	0.24829	0.27078	0.32432	0.1806	0.14114	0.01414	8.80305	8.79536	8.80488	8.84035	8.83382	8.83741	8.86916	8.8933	8.91829	8.89529	8.83818	8.88489	8.82161	8.82943	8.90908	8.93818	8.9009	8.88334	8.84867	8.88666	8.85378	8.85235	8.93447	8.94157	8.97673	8.91342
Portuguese	0.12767	0.12097	0.11223	0.05598	0.05296	0.16492	0.1447	0.15314	0.19736	0.17542	0.13974	0.17479	0.14863	0.1579	0.19467	0.28068	0.21315	0.23987	0.30754	0.16059	0.14095	0.00836	0.02507	8.73753	8.75587	8.78419	8.8009	8.78709	8.81147	8.82527	8.86419	8.83007	8.78633	8.82206	8.75849	8.76406	8.84411	8.88176	8.84354	8.82984	8.78293	8.83265	8.79072	8.80547	8.8697	8.88996	8.92382	8.86161
Flemish	0.13269	0.12841	0.12451	0.0614	0.05889	0.1744	0.15685	0.16353	0.21837	0.18834	0.15217	0.18668	0.15558	0.15975	0.21058	0.29505	0.22934	0.24614	0.31411	0.17448	0.15076	-0.0005	0.01677	0.00053	8.77317	8.80012	8.81394	8.80365	8.83686	8.84507	8.886	8.84649	8.80583	8.85176	8.77483	8.79521	8.85873	8.90298	8.8408	8.83668	8.80807	8.85796	8.8137	8.82482	8.8962	8.91743	8.94549	8.88687
Greek	0.11177	0.10907	0.10196	0.05299	0.0474	0.15628	0.13481	0.13928	0.18606	0.16053	0.12133	0.16276	0.13883	0.13818	0.17981	0.25792	0.18673	0.2391	0.29865	0.14747	0.12199	0.02667	0.03988	0.01647	0.01459	8.7979	8.82445	8.83057	8.84925	8.8618	8.87266	8.83615	8.79277	8.85256	8.75743	8.77859	8.87346	8.88137	8.84064	8.83793	8.80307	8.86045	8.80822	8.81729	8.88225	8.89794	8.95476	8.88491
Romanian	0.10937	0.11391	0.10946	0.05529	0.05554	0.15629	0.13586	0.13569	0.18906	0.1564	0.13722	0.16804	0.13869	0.15237	0.19656	0.26689	0.17994	0.23008	0.27144	0.13965	0.11251	0.0224	0.01764	0.01749	0.0127	0.01085	8.82931	8.84867	8.86521	8.88738	8.89153	8.88136	8.83731	8.88079	8.80499	8.82086	8.89997	8.93588	8.87592	8.866	8.83565	8.89303	8.84595	8.84391	8.94268	8.95113	8.97511	8.91696
Spanish	0.1475	0.13891	0.13854	0.0839	0.07393	0.20127	0.16733	0.17417	0.2173	0.20552	0.17601	0.20797	0.17906	0.19536	0.23958	0.32776	0.23674	0.2911	0.31195	0.17933	0.13739	0.0337	0.03085	0.01329	0.01203	0.02659	0.02899	8.81007	8.87753	8.87462	8.89517	8.8753	8.82963	8.87806	8.78785	8.82312	8.90324	8.91297	8.89143	8.85741	8.82367	8.8995	8.83157	8.85449	8.9238	8.96384	8.99008	8.92836
Brazilian	0.11127	0.1077	0.10227	0.04455	0.04578	0.14142	0.13066	0.13657	0.17819	0.1527	0.12155	0.16029	0.12992	0.139	0.17063	0.26808	0.18299	0.20231	0.28202	0.14357	0.11726	0.0232	0.039	0.01407	0.02164	0.02167	0.02192	0.04386	8.85727	8.89333	8.91066	8.88279	8.83197	8.88316	8.81031	8.82169	8.88843	8.93304	8.90394	8.87657	8.83363	8.88918	8.83649	8.84886	8.8886	8.87533	8.92058	8.87227
Mexican	0.10609	0.09214	0.09814	0.05234	0.06558	0.13389	0.11709	0.13239	0.15592	0.15148	0.12127	0.14106	0.10756	0.10686	0.13242	0.26112	0.1914	0.17518	0.23597	0.14975	0.14589	0.06564	0.08838	0.0531	0.05507	0.05945	0.06932	0.06617	0.06129	8.80681	8.91962	8.89158	8.86933	8.92678	8.85517	8.85389	8.92145	8.93202	8.90963	8.92367	8.84587	8.9143	8.87136	8.89515	8.93372	9.00642	9.02184	8.96282
Pakistan	0.08618	0.09039	0.07989	0.03425	0.04548	0.12215	0.11547	0.10581	0.12588	0.125	0.10324	0.13707	0.09769	0.11901	0.1378	0.21061	0.13366	0.18339	0.21083	0.09718	0.0898	0.07737	0.08088	0.05954	0.06352	0.03782	0.04099	0.05424	0.04613	0.08032	8.87178	8.8915	8.85433	8.93754	8.81692	8.89911	8.91969	8.96708	8.92138	8.86228	8.85302	8.8956	8.86183	8.86273	8.97218	8.95538	8.9612	8.92708
Palestinian	0.12349	0.11601	0.10206	0.06133	0.06891	0.1684	0.14231	0.1432	0.18101	0.15621	0.11752	0.16247	0.13815	0.15003	0.17022	0.23082	0.20686	0.21781	0.29504	0.13437	0.10953	0.05312	0.07095	0.03849	0.03709	0.01439	0.0439	0.04745	0.03135	0.06537	0.0328	8.84562	8.81008	8.88192	8.77052	8.81008	8.87657	8.89067	8.84984	8.81325	8.79758	8.87704	8.80359	8.84238	8.8708	8.89585	8.93748	8.8949
Libyan	0.09781	0.09595	0.11645	0.0734	0.04849	0.14269	0.13158	0.13317	0.18011	0.1577	0.11429	0.15026	0.11737	0.13714	0.15963	0.22928	0.19227	0.23054	0.29508	0.15126	0.09591	0.06238	0.07464	0.05555	0.05722	0.0318	0.06064	0.06258	0.04131	0.10391	0.05642	0.02525	8.72404	8.84706	8.72465	8.7573	8.83676	8.83966	8.79854	8.7895	8.7435	8.82613	8.74591	8.76643	8.79959	8.85039	8.88402	8.8358
Arab_Morocco	0.15197	0.14907	0.12956	0.07814	0.07819	0.20448	0.16639	0.17817	0.21785	0.19248	0.16062	0.20531	0.18825	0.19555	0.23269	0.28956	0.23654	0.30566	0.3066	0.17881	0.15634	0.04384	0.05385	0.02377	0.03565	0.02409	0.03661	0.0435	0.025	0.09385	0.07213	0.02959	0.05552	8.85905	8.80374	8.79281	8.903	8.93697	8.89777	8.87171	8.84339	8.89904	8.8465	8.85839	8.90297	8.89561	8.95521	8.89413
Berber_Morocco(Bouhria)	0.18809	0.17557	0.17728	0.12006	0.12019	0.2364	0.21527	0.20875	0.25523	0.22521	0.17443	0.23854	0.21169	0.22198	0.24777	0.27934	0.2423	0.32323	0.38769	0.2038	0.16286	0.10075	0.10361	0.07326	0.07178	0.04201	0.07386	0.06634	0.0652	0.13529	0.06456	0.03124	0.04617	0.05775	8.63294	8.71687	8.79435	8.82437	8.75772	8.72157	8.72446	8.8263	8.73148	8.75571	8.80488	8.74506	8.81219	8.78363
Berber_Morocco(Asni)	0.18568	0.19215	0.16488	0.11855	0.13028	0.23417	0.19773	0.21017	0.24626	0.2138	0.19336	0.23343	0.21888	0.21759	0.24158	0.2875	0.24943	0.30861	0.36106	0.21292	0.20107	0.07172	0.08644	0.05383	0.06716	0.03817	0.06474	0.07662	0.05159	0.10902	0.12175	0.0458	0.05382	0.02182	0.05893	8.68293	8.8612	8.83076	8.7866	8.81984	8.76491	8.83033	8.76577	8.78523	8.8048	8.83878	8.88099	8.82879
Berber_Egypt	0.14188	0.13631	0.14565	0.07467	0.07085	0.18768	0.1735	0.18137	0.21922	0.19037	0.13358	0.19279	0.15011	0.17031	0.17452	0.28139	0.24387	0.23151	0.31502	0.17709	0.13449	0.06213	0.08754	0.05533	0.05213	0.0545	0.0653	0.07819	0.03977	0.09803	0.06378	0.03374	0.05473	0.05346	0.05786	0.09972	8.84003	8.94112	8.88362	8.84331	8.83442	8.90689	8.82839	8.85436	8.88887	8.85852	8.89726	8.87291
Muslim_Egypt	0.18044	0.16973	0.17522	0.13178	0.11478	0.24736	0.21073	0.2133	0.2553	0.2448	0.17977	0.24263	0.19808	0.18615	0.22812	0.32203	0.27937	0.2734	0.37731	0.23568	0.19414	0.10538	0.11419	0.09052	0.09392	0.05995	0.09875	0.08546	0.08193	0.10614	0.10872	0.04538	0.05517	0.08497	0.08543	0.06682	0.09863	8.84495	8.84326	8.8819	8.83815	8.95712	8.83897	8.86894	8.83795	8.93656	8.9523	8.91326
Copt_Egypt	0.24908	0.23463	0.2728	0.19993	0.20728	0.32244	0.27865	0.28248	0.33286	0.31243	0.25374	0.31142	0.29121	0.27861	0.35374	0.35834	0.35367	0.39984	0.43106	0.32822	0.29463	0.1656	0.18817	0.16357	0.14301	0.13048	0.15006	0.17518	0.1641	0.19502	0.17429	0.11582	0.12532	0.15704	0.13004	0.13392	0.1524	0.10958	8.62241	8.84402	8.83571	8.92724	8.81736	8.81583	8.85589	8.93456	8.93603	8.89355
Yemenese	0.16496	0.15955	0.14874	0.12192	0.12217	0.22081	0.19205	0.18703	0.23344	0.20983	0.17715	0.22187	0.16823	0.18532	0.20951	0.23938	0.22666	0.29054	0.31167	0.17407	0.13788	0.10116	0.11172	0.09098	0.08	0.06889	0.08125	0.08228	0.07784	0.15016	0.0563	0.02034	0.05738	0.07209	0.035	0.10828	0.05319	0.08933	0.16271	8.74019	8.73568	8.87981	8.75764	8.80147	8.84464	8.86289	8.87606	8.86437
Saudi Arabian	0.11834	0.10817	0.10283	0.07894	0.06997	0.16817	0.14355	0.14827	0.18508	0.1732	0.13362	0.17011	0.12	0.12916	0.13957	0.1869	0.19979	0.22829	0.28576	0.16137	0.12099	0.07044	0.08914	0.05617	0.06349	0.04613	0.063	0.06064	0.047	0.08447	0.05913	0.01677	0.02348	0.05587	0.04999	0.06545	0.05641	0.05767	0.1665	0.00759	8.716	8.83409	8.71538	8.76658	8.78531	8.84794	8.86757	8.83902
Iranian	0.08716	0.10541	0.07873	0.03345	0.04513	0.11542	0.11045	0.11319	0.15412	0.12219	0.10843	0.12666	0.10635	0.12637	0.14466	0.20131	0.18478	0.19028	0.27533	0.10823	0.11167	0.04454	0.05525	0.034	0.04149	0.03162	0.04849	0.06459	0.03067	0.08102	0.02983	0.02435	0.03423	0.03963	0.07995	0.05898	0.05699	0.10476	0.18615	0.07983	0.04621	8.85976	8.8412	8.85222	8.9394	8.92392	8.96728	8.91779
Kuwaiti	0.13988	0.1343	0.13096	0.09118	0.07764	0.19189	0.16827	0.17021	0.21732	0.19673	0.15125	0.19154	0.1487	0.15855	0.1771	0.22996	0.23032	0.25136	0.32493	0.18198	0.13956	0.06696	0.0881	0.05779	0.06295	0.04511	0.06713	0.06237	0.04369	0.10379	0.06177	0.01661	0.01973	0.05281	0.05084	0.06014	0.04421	0.05233	0.14199	0.02337	-0.00678	0.04715	8.72833	8.76716	8.79445	8.84419	8.86379	8.82657
Omanis	0.10719	0.10293	0.09943	0.06432	0.05141	0.15764	0.14072	0.14233	0.18866	0.18114	0.13141	0.16776	0.13053	0.13618	0.17212	0.21944	0.20249	0.23957	0.29344	0.17479	0.13662	0.05067	0.0533	0.03918	0.04071	0.02082	0.03173	0.05192	0.02269	0.09421	0.02931	0.02204	0.00688	0.03134	0.04171	0.04624	0.03682	0.04894	0.1071	0.03385	0.01105	0.02481	0.00547	8.79506	8.8392	8.8343	8.85985	8.82771
Somali	0.2203	0.21614	0.22079	0.18895	0.17571	0.28844	0.2514	0.26178	0.30669	0.29309	0.22132	0.29175	0.24126	0.23178	0.25045	0.38142	0.3309	0.31116	0.39407	0.28655	0.22674	0.16756	0.1911	0.15909	0.16777	0.14145	0.18618	0.17692	0.11812	0.18846	0.19445	0.10615	0.09573	0.1316	0.14656	0.12148	0.12701	0.07362	0.20283	0.13269	0.08546	0.16767	0.08844	0.09982	8.6837	8.78535	8.83998	8.8187
Ovambo_Namibia	0.35906	0.35314	0.33985	0.28119	0.29681	0.41334	0.40025	0.39494	0.44566	0.41831	0.3362	0.43225	0.38284	0.38879	0.41068	0.4881	0.46801	0.47225	0.5821	0.40269	0.34615	0.28113	0.26841	0.24955	0.25921	0.22735	0.26484	0.28717	0.17506	0.33138	0.24785	0.2014	0.21673	0.19445	0.15695	0.22568	0.16686	0.24245	0.35172	0.22115	0.21831	0.2224	0.20839	0.16514	0.17187	8.54327	8.70159	8.71941
Tanzanian	0.2963	0.29508	0.27428	0.2295	0.25047	0.34574	0.33546	0.32637	0.37493	0.35791	0.2881	0.37764	0.29683	0.31304	0.31388	0.38265	0.38177	0.35737	0.48704	0.33117	0.29524	0.21015	0.20679	0.18663	0.19049	0.18739	0.19204	0.21662	0.12352	0.25001	0.15688	0.14624	0.15358	0.15727	0.1273	0.1711	0.10882	0.1614	0.2564	0.13754	0.14115	0.16898	0.1312	0.0939	0.12971	0.06153	8.73685	8.78142
African American	0.21348	0.21668	0.20861	0.14813	0.15183	0.26487	0.25356	0.25254	0.30538	0.27892	0.21838	0.28833	0.23684	0.24294	0.26569	0.34873	0.31361	0.31824	0.4093	0.25917	0.21221	0.11659	0.12276	0.10372	0.11116	0.09683	0.11318	0.13419	0.05451	0.17029	0.10206	0.08296	0.08465	0.07548	0.07803	0.0982	0.06376	0.10166	0.19322	0.10515	0.09189	0.09878	0.07327	0.04105	0.08772	0.05865	0.02387	8.77826
PXY P value
	Dongxiang	Hui_Linxia	Hui_Ningxia	Uygur_Kashi	Uygur_Yili	Han_Linxia	Han_Shaanxi	Han_Shanghai	Han_Yunnan	Han_Guangdong	Russian_Inner Mongolia	Korean	Tibetan_Qinghai	Tibetan_Lhasa	Tibetan_Changdu	Tibetan_Yunnan	Yi_Yunnan	Lhoba	She	Thai	Thai-Malay Muslims	Caucasian	Polish	Portuguese	Flemish	Greek	Romanian	Spanish	Brazilian	Mexican	Pakistan	Palestinian	Libyan	Arab_Morocco	Berber_Morocco(Bouhria)	Berber_Morocco(Asni)	Berber_Egypt	Muslim_Egypt	Copt_Egypt	Yemenese	Saudi Arabian	Iranian	Kuwaiti	Omanis	Somali	Ovambo_Namibia	Tanzanian	African American
Dongxiang
Hui_Linxia	0.24545
Hui_Ningxia	0.1	0.04545
Uygur_Kashi	0.01818	0	0.24545
Uygur_Yili	0.26364	0.40909	0.00909	1
Han_Linxia	0	0	0	0	0
Han_Shaanxi	0.16364	0.28182	0.10909	0	0.14545	0.89091
Han_Shanghai	0.02727	0.01818	0.04545	0	0.02727	0.87273	0.11818
Han_Yunnan	0.52727	0.63636	0.04545	0.70909	0	0.32727	0.89091	0.86364
Han_Guangdong	0.23636	0	0.08182	0.14545	0	0.04545	0.42727	0.22727	0.23636
Russian_Inner Mongolia	0.00909	0.13636	0.11818	0.20909	0	0	0.25455	0.08182	0.59091	0.13636
Korean	0	0	0	0	0	0.1	0	0	0.21818	0.06364	0
Tibetan_Qinghai	0	0.06364	0	0	0.09091	0.46364	0	0	0.37273	0.00909	0.00909	0
Tibetan_Lhasa	0.84545	0.90909	0.02727	0.82727	0	0.40909	0.8	0.62727	0.00909	0	0.14545	0.07273	0.94545
Tibetan_Changdu	0.18182	0.28182	0.02727	0.09091	0	0.06364	0.3	0.08182	0	0	0.04545	0	0.62727	0.10909
Tibetan_Yunnan	0.7	0.60909	0.62727	0.27273	0	0.21818	0.65455	0.5	0.07273	0.16364	0.53636	0.11818	0.7	0.3	0.36364
Yi_Yunnan	0	0.00909	0	0.02727	0	0.03636	0.80909	0.71818	0.00909	0	0	0.00909	0.13636	0	0	0.15455
Lhoba	0	0	0	0.21818	0	0	0.02727	0.00909	0	0	0	0	0.05455	0	0	0	0
She	0	0	0	0	0	0	0.6	0.34545	0	0	0	0	0.04545	0	0	0	0	0
Thai	0	0	0.04545	0	0	0	0	0	0.50909	0.75455	0	0	0	0.01818	0.02727	0.4	0.49091	0	0
Thai-Malay Muslims	0.06364	0.01818	0	0.23636	0	0.00909	0.04545	0.07273	0	0	0	0	0.00909	0	0	0	0	0	0	0.54545
Caucasian	0	0	0	0	0	0	0	0	0	0	0	0	0	0	0	0	0	0	0	0	0
Polish	0	0	0	0	0	0	0	0	0	0	0	0	0	0	0	0	0	0	0	0	0	0.68182
Portuguese	0	0	0	0	0	0	0	0	0	0	0	0	0	0	0	0	0	0	0	0	0	0.06364	0
Flemish	0	0	0	0	0	0	0	0	0	0	0	0	0	0	0	0	0	0	0	0	0	0.29091	0.43636	0.13636
Greek	0	0	0	0	0.04545	0	0	0	0	0	0	0	0	0	0	0	0	0	0	0	0	0	0	0	0
Romanian	0	0	0	0	0.03636	0	0	0	0	0	0	0	0	0	0	0	0	0	0	0	0	0	0.00909	0	0	0
Spanish	0	0	0	0	0	0	0	0	0	0	0	0	0	0	0	0	0	0	0	0	0	0	0.1	0	0.03636	0	0.05455
Brazilian	0	0	0	0	0.73636	0	0	0	0	0	0	0	0	0	0	0	0	0	0	0	0	0.04545	0	0	0.58182	0.11818	0.07273	0.1
Mexican	0	0	0	0	0	0	0	0	0	0	0	0	0	0	0	0	0	0	0	0	0	0	0	0	0	0	0	0	0
Pakistan	0	0	0	0.05455	0	0	0	0	0	0	0	0	0	0	0	0	0	0	0	0	0	0	0	0	0	0	0.00909	0	0	0
Palestinian	0	0	0	0	0	0	0	0	0	0	0	0	0	0	0	0.00909	0	0	0	0	0	0	0	0	0	0.01818	0	0	0.1	0	0.05455
Libyan	0	0	0	0.13636	0	0	0	0	0	0	0	0	0	0	0	0	0	0	0	0	0	0	0.05455	0.01818	0.00909	0.36364	0.03636	0	0.84545	0	0	0.1
Arab_Morocco	0	0	0	0	0.00909	0	0	0	0	0	0	0	0	0	0	0	0	0	0	0	0	0	0	0	0	0	0	0.04545	0.00909	0	0.00909	0.03636	0.22727
Berber_Morocco(Bouhria)	0	0	0	0.01818	0	0	0	0	0	0	0	0	0	0	0	0	0	0	0	0	0	0.03636	0.10909	0.22727	0.14545	0.89091	0.21818	0	0.97273	0	0	0.13636	0	0.75455
Berber_Morocco(Asni)	0	0	0	0.01818	0	0	0	0	0	0	0	0	0	0	0	0	0	0	0	0	0	0.03636	0.04545	0.10909	0.02727	0.58182	0.13636	0	0.96364	0	0	0	0	0.97273	0
Berber_Egypt	0	0	0	0	0	0	0	0	0	0	0	0	0	0	0	0	0	0	0	0	0	0	0	0	0	0	0	0	0.08182	0	0	0.00909	0	0	0	0
Muslim_Egypt	0	0	0	0	0	0	0	0	0	0	0	0	0	0	0	0	0	0	0	0	0	0	0	0	0	0	0	0	0	0	0	0	0	0	0	0	0
Copt_Egypt	0	0	0	0	0	0	0	0	0	0	0	0	0	0	0	0	0	0	0	0	0	0	0	0	0	0	0	0	0	0	0	0	0	0	0	0	0	0
Yemenese	0	0	0	0	0	0	0	0	0	0	0	0	0	0	0	0	0	0	0	0	0	0	0	0	0	0	0	0	0.13636	0	0	0.3	0	0.01818	0	0	0	0	0
Saudi Arabian	0	0	0	0.09091	0	0	0	0	0	0	0	0	0	0	0	0.00909	0	0	0	0	0	0	0	0	0	0.2	0.04545	0	0.83636	0	0	0.24545	0.03636	0.09091	0	0	0	0	0	0.29091
Iranian	0	0	0	0.04545	0	0	0	0	0	0	0	0	0	0	0	0.02727	0	0	0	0	0	0	0	0	0	0	0	0	0.00909	0	0.03636	0.01818	0	0	0	0	0	0	0	0	0
Kuwaiti	0	0	0	0	0	0	0	0	0	0	0	0	0	0	0	0	0	0	0	0	0	0	0	0	0	0	0	0	0	0	0	0	0.16364	0	0.4	0.01818	0	0	0	0.06364	0.73636	0
Omanis	0	0	0	0.00909	0	0	0	0	0	0	0	0	0	0	0	0	0	0	0	0	0	0	0	0	0	0.14545	0.13636	0	0.59091	0	0.00909	0.05455	0.19091	0.23636	0	0	0	0	0	0	0.06364	0	0.03636
Somali	0	0	0	0	0	0	0	0	0	0	0	0	0	0	0	0	0	0	0	0	0	0	0	0	0	0	0	0	0	0	0	0	0.00909	0	0	0	0	0	0	0	0	0	0	0
Ovambo_Namibia	0	0	0	0	0	0	0	0	0	0	0	0	0	0	0	0	0	0	0	0	0	0	0	0	0	0	0	0	0	0	0	0	0	0	0	0	0	0	0	0	0	0	0	0	0
Tanzanian	0	0	0	0	0	0	0	0	0	0	0	0	0	0	0	0	0	0	0	0	0	0	0	0	0	0	0	0	0	0	0	0	0	0	0	0	0	0	0	0	0	0	0	0	0	0
African American	0	0	0	0	0	0	0	0	0	0	0	0	0	0	0	0	0	0	0	0	0	0	0	0	0	0	0	0	0	0	0	0	0	0	0.16364	0	0	0	0	0	0	0	0	0.00909	0	0.52727	0.2

## Sheet: coancestry coefficients
Matrix of coancestry coefficients as t/M=-ln(1-FST)
	Dongxiang	Hui_Linxia	Hui_Ningxia	Uygur_Kashi	Uygur_Yili	Han_Linxia	Han_Shaanxi	Han_Shanghai	Han_Yunnan	Han_Guangdong	Russian_Inner Mongolia	Korean	Tibetan_Qinghai	Tibetan_Lhasa	Tibetan_Changdu	Tibetan_Yunnan	Yi_Yunnan	Lhoba	She	Thai	Thai-Malay Muslims	Caucasian	Polish	Portuguese	Flemish	Greek	Romanian	Spanish	Brazilian	Mexican	Pakistan	Palestinian	Libyan	Arab_Morocco	Berber_Morocco(Bouhria)	Berber_Morocco(Asni)	Berber_Egypt	Muslim_Egypt	Copt_Egypt	Yemenese	Saudi Arabian	Iranian	Kuwaiti	Omanis	Somali	Ovambo_Namibia	Tanzanian	African American
Dongxiang	0
Hui_Linxia	4e-05	0
Hui_Ningxia	0.00156	0.00106	0
Uygur_Kashi	0.00338	0.00356	0.00213	0
Uygur_Yili	0.00271	0.00217	0.00258	0	0
Han_Linxia	0.00077	0.00167	0.0013	0.00469	0.00489	0
Han_Shaanxi	0.00055	0.00082	0.00014	0.00401	0.00486	0.00043	0
Han_Shanghai	0.001	0.0016	0.00092	0.00474	0.00567	0.00071	0.00023	0
Han_Yunnan	0.00269	0.0022	0.00122	0.00574	0.00742	0.00158	0.00073	0.00121	0
Han_Guangdong	0.00211	0.00429	0.00178	0.00513	0.0075	0.00144	0.00105	0.00064	0.00039	0
Russian_Inner Mongolia	0.00224	0.00113	0.00094	0.0041	0.00393	0.00199	0.0013	0.00161	0.00118	0.00126	0
Korean	0.00159	0.00266	0.00177	0.00551	0.00612	0.001	0.00109	0.00134	0.00161	0.00078	0.00189	0
Tibetan_Qinghai	0.00186	0.00138	0.00255	0.00517	0.00503	0.00209	0.00239	0.00275	0.00369	0.00451	0.00361	0.00365	0
Tibetan_Lhasa	0.00191	0.00106	0.00249	0.00576	0.00471	0.00214	0.00289	0.00312	0.00364	0.00647	0.00341	0.00418	0.00034	0
Tibetan_Changdu	0.00627	0.00436	0.00467	0.00973	0.01027	0.00494	0.0054	0.00704	0.0059	0.00728	0.00569	0.00686	0.00122	0.0022	0
Tibetan_Yunnan	0.01293	0.0124	0.01302	0.01945	0.0223	0.01372	0.01233	0.01277	0.01387	0.01646	0.01309	0.0139	0.01123	0.00949	0.00852	0
Yi_Yunnan	0.00559	0.00593	0.00423	0.0096	0.01055	0.00367	0.00378	0.0037	0.00322	0.00412	0.00646	0.0058	0.00621	0.00686	0.00711	0.01317	0
Lhoba	0.01221	0.01389	0.01387	0.01322	0.01629	0.01272	0.01466	0.01493	0.01192	0.01554	0.01269	0.0142	0.01184	0.00976	0.01236	0.02065	0.01681	0
She	0.01018	0.01321	0.01253	0.01622	0.01849	0.01252	0.00916	0.01122	0.00813	0.01128	0.0154	0.01255	0.01323	0.01405	0.01823	0.02716	0.01227	0.02812	0
Thai	0.00399	0.00602	0.00295	0.00662	0.00865	0.00363	0.00326	0.00213	0.00397	0.00067	0.00447	0.00456	0.0056	0.00869	0.00893	0.01601	0.00324	0.01654	0.01369	0
Thai-Malay Muslims	0.00414	0.00574	0.00714	0.00629	0.00475	0.00666	0.00646	0.00545	0.00664	0.00465	0.00665	0.00779	0.00633	0.01017	0.0122	0.02247	0.00796	0.01806	0.01493	0.0026	0
Caucasian	0.01428	0.01502	0.01416	0.00677	0.0061	0.01873	0.01724	0.01817	0.02377	0.01926	0.01672	0.02016	0.01751	0.01817	0.02341	0.03291	0.0256	0.02611	0.03454	0.01875	0.01523	0
Polish	0.01604	0.01709	0.01642	0.00894	0.00881	0.02144	0.01937	0.02002	0.02561	0.02171	0.01941	0.0231	0.02003	0.02234	0.02716	0.03546	0.02784	0.0303	0.03627	0.0203	0.0159	0.00161	0
Portuguese	0.0145	0.01374	0.01278	0.00638	0.00604	0.0187	0.0164	0.01735	0.02233	0.01988	0.01587	0.01985	0.01685	0.01791	0.02203	0.03146	0.02411	0.02707	0.03464	0.0182	0.016	0.00096	0.00286	0
Flemish	0.01498	0.01452	0.01408	0.00694	0.00669	0.01974	0.0177	0.01847	0.02463	0.02124	0.01719	0.02121	0.0176	0.01807	0.02374	0.03299	0.02589	0.02776	0.03545	0.01964	0.01705	0	0.0019	6e-05	0
Greek	0.01261	0.01233	0.01152	0.00598	0.00537	0.01768	0.01522	0.01575	0.02097	0.01809	0.0137	0.01851	0.01571	0.01561	0.02025	0.02877	0.02108	0.0269	0.03365	0.0166	0.01378	0.00304	0.00452	0.00189	0.00166	0
Romanian	0.01231	0.01285	0.01232	0.00623	0.00628	0.01767	0.01532	0.01534	0.02126	0.01758	0.01545	0.01911	0.01569	0.01717	0.02206	0.02968	0.02029	0.02587	0.03063	0.01569	0.01269	0.00255	0.002	0.00201	0.00144	0.00123	0
Spanish	0.01659	0.01568	0.01558	0.00944	0.00839	0.02276	0.01885	0.01966	0.0245	0.0231	0.01982	0.02363	0.02023	0.02206	0.02693	0.0366	0.02673	0.03282	0.03535	0.02012	0.01553	0.00384	0.0035	0.00154	0.00137	0.00302	0.00328	0
Brazilian	0.01249	0.01211	0.01148	0.00502	0.00514	0.01592	0.0147	0.0154	0.01995	0.0171	0.01365	0.01819	0.01466	0.01558	0.01908	0.02962	0.02051	0.02262	0.03155	0.01609	0.01316	0.00263	0.00441	0.00161	0.00244	0.00245	0.00247	0.00494	0
Mexican	0.01196	0.01042	0.01107	0.0059	0.00743	0.01517	0.01323	0.01497	0.0176	0.01707	0.01369	0.01607	0.01219	0.01209	0.01494	0.02913	0.02161	0.01979	0.02673	0.01684	0.01646	0.00745	0.00999	0.00606	0.00625	0.00673	0.00783	0.00749	0.0069	0
Pakistan	0.00972	0.01025	0.00899	0.00387	0.0052	0.01393	0.01307	0.01203	0.0143	0.01411	0.01168	0.0157	0.01113	0.01354	0.01559	0.02366	0.01524	0.02088	0.02417	0.01095	0.0102	0.00883	0.00917	0.00685	0.00724	0.00431	0.00464	0.00614	0.0052	0.00909	0
Palestinian	0.01388	0.01309	0.01148	0.0069	0.0078	0.01905	0.01605	0.01619	0.0204	0.01756	0.01325	0.01851	0.01564	0.01694	0.01915	0.02574	0.02334	0.02458	0.03338	0.0151	0.01237	0.00604	0.00803	0.00441	0.00422	0.00164	0.00496	0.00536	0.00353	0.00739	0.0037	0
Libyan	0.01106	0.01088	0.01318	0.00826	0.00554	0.01623	0.01487	0.01507	0.02046	0.01786	0.01296	0.01712	0.01331	0.01563	0.01814	0.02596	0.02186	0.02623	0.03362	0.01704	0.01092	0.0071	0.00843	0.00633	0.0065	0.0036	0.00686	0.00711	0.00464	0.01175	0.00644	0.00286	0
Arab_Morocco	0.01704	0.01676	0.01453	0.00878	0.00881	0.02302	0.01871	0.02009	0.02442	0.02155	0.01803	0.0233	0.02122	0.02194	0.026	0.03208	0.02655	0.03417	0.03448	0.02002	0.01756	0.00498	0.0061	0.00273	0.00404	0.00273	0.00413	0.0049	0.00282	0.01057	0.00811	0.00333	0.00626	0
Berber_Morocco(Bouhria)	0.02125	0.01988	0.0201	0.01351	0.01374	0.0268	0.02424	0.02352	0.02902	0.02554	0.01979	0.02704	0.02388	0.02531	0.0282	0.03187	0.02759	0.0368	0.04412	0.02296	0.01857	0.01145	0.01168	0.00833	0.00816	0.00476	0.00836	0.00757	0.00732	0.01532	0.00744	0.00355	0.00531	0.00652	0
Berber_Morocco(Asni)	0.02094	0.02171	0.01865	0.01333	0.01485	0.02652	0.02228	0.02368	0.02793	0.02419	0.02187	0.02647	0.02468	0.02474	0.02741	0.03261	0.02832	0.03505	0.04106	0.02394	0.02282	0.00816	0.00975	0.00613	0.00763	0.00432	0.00732	0.00872	0.00579	0.01234	0.01387	0.0052	0.00617	0.00245	0.00678	0
Berber_Egypt	0.01594	0.01538	0.01634	0.0084	0.00803	0.02124	0.01954	0.02047	0.02469	0.02138	0.01506	0.02193	0.01699	0.01924	0.01966	0.03142	0.02751	0.02617	0.03569	0.01986	0.01519	0.00707	0.0099	0.00633	0.00592	0.00618	0.00737	0.00882	0.00448	0.01106	0.00719	0.00381	0.00621	0.00602	0.00661	0.01132	0
Muslim_Egypt	0.02023	0.01911	0.01962	0.01477	0.01297	0.02788	0.02368	0.02403	0.02869	0.0274	0.02021	0.02752	0.02236	0.02101	0.02561	0.03588	0.03144	0.03082	0.04259	0.02634	0.02184	0.01195	0.01289	0.01033	0.01064	0.00679	0.01112	0.00964	0.00921	0.01197	0.01221	0.00512	0.00626	0.00955	0.00973	0.0076	0.01109	0
Copt_Egypt	0.02805	0.02649	0.03077	0.02242	0.02359	0.0364	0.03128	0.03171	0.03769	0.03527	0.02868	0.03516	0.03272	0.03168	0.04004	0.04076	0.04003	0.04535	0.04896	0.03675	0.03336	0.01877	0.02114	0.01854	0.01622	0.01476	0.01694	0.01988	0.01839	0.02202	0.01986	0.01314	0.01434	0.01769	0.01496	0.01536	0.01731	0.01247	0
Yemenese	0.01858	0.01802	0.01678	0.01369	0.01388	0.02499	0.02163	0.0211	0.02641	0.02367	0.02001	0.02518	0.01902	0.02104	0.02372	0.02705	0.02571	0.03292	0.03546	0.01958	0.01565	0.01149	0.0126	0.01036	0.00908	0.0078	0.00917	0.00933	0.00874	0.01694	0.00641	0.0023	0.00655	0.00812	0.00402	0.01235	0.00603	0.01011	0.01857	0
Saudi Arabian	0.01337	0.01226	0.01165	0.00889	0.00799	0.0191	0.01621	0.01676	0.02102	0.01961	0.01514	0.01936	0.0136	0.01473	0.01589	0.02121	0.02271	0.02599	0.03259	0.01818	0.01377	0.00801	0.01006	0.0064	0.00721	0.00523	0.00712	0.00689	0.00528	0.00957	0.00676	0.0019	0.00269	0.0063	0.00575	0.00749	0.00641	0.00655	0.01902	0.00087	0
Iranian	0.00982	0.01191	0.00886	0.00377	0.00512	0.01311	0.01248	0.01283	0.0174	0.01376	0.01223	0.01448	0.01207	0.01429	0.01629	0.02246	0.02089	0.02152	0.03123	0.01218	0.01261	0.00508	0.00627	0.00391	0.00472	0.00359	0.00548	0.00729	0.00346	0.00915	0.00336	0.00275	0.00389	0.00446	0.0091	0.0067	0.00642	0.01176	0.02106	0.00903	0.00525	0
Kuwaiti	0.01587	0.01524	0.01489	0.01034	0.00886	0.02175	0.01903	0.01925	0.0246	0.02228	0.01716	0.02176	0.01685	0.01801	0.02009	0.02588	0.02607	0.02842	0.03668	0.02057	0.01586	0.00763	0.00998	0.00659	0.00718	0.00514	0.00764	0.00712	0.00496	0.0118	0.00711	0.00192	0.00226	0.00602	0.0058	0.00686	0.00507	0.00599	0.01615	0.00268	0	0.0054	0
Omanis	0.01209	0.01165	0.01122	0.00724	0.00585	0.01789	0.01588	0.0161	0.02134	0.0204	0.01485	0.01911	0.01479	0.01546	0.01945	0.02467	0.02294	0.02714	0.03335	0.01963	0.01546	0.00577	0.00603	0.00449	0.00463	0.00236	0.00359	0.00588	0.00255	0.01064	0.00333	0.00249	0.00079	0.00353	0.00478	0.00528	0.00417	0.00553	0.01222	0.00385	0.00126	0.00281	0.00064	0
Somali	0.02495	0.02449	0.02505	0.02134	0.02002	0.03262	0.02836	0.02949	0.0347	0.03314	0.0251	0.03299	0.02724	0.02634	0.02843	0.04292	0.0374	0.03524	0.04452	0.0323	0.02575	0.01904	0.02155	0.01807	0.01906	0.01607	0.0211	0.02013	0.01336	0.02138	0.02217	0.01212	0.01096	0.01495	0.01675	0.01389	0.0145	0.00845	0.02311	0.01516	0.00979	0.01908	0.0101	0.01143	0
Ovambo_Namibia	0.04058	0.03992	0.03861	0.03166	0.03391	0.04669	0.04488	0.0442	0.05054	0.04739	0.03816	0.04854	0.04294	0.04427	0.04674	0.05556	0.05299	0.05368	0.06582	0.04529	0.03943	0.03185	0.03015	0.02822	0.02943	0.02579	0.03	0.03272	0.01974	0.03746	0.02848	0.02301	0.0249	0.02209	0.01815	0.02594	0.01917	0.0277	0.04023	0.02539	0.02508	0.02542	0.02372	0.01899	0.01969	0
Tanzanian	0.03319	0.03312	0.03079	0.0257	0.02826	0.03885	0.03751	0.03655	0.04207	0.04008	0.03237	0.04247	0.03333	0.03526	0.03532	0.04288	0.04288	0.04026	0.05472	0.037	0.03323	0.02373	0.02324	0.02113	0.02151	0.02112	0.02161	0.02442	0.01388	0.02809	0.01778	0.01652	0.01743	0.0177	0.01452	0.01943	0.01234	0.01824	0.02905	0.01562	0.01604	0.01907	0.01492	0.01067	0.01481	0.0071	0
African American	0.02399	0.02438	0.02346	0.01666	0.01716	0.02981	0.02845	0.02838	0.03425	0.03128	0.02457	0.03256	0.02666	0.02734	0.02984	0.03886	0.0352	0.03571	0.04588	0.02904	0.0239	0.01321	0.01386	0.01179	0.01259	0.01096	0.01278	0.01516	0.00616	0.01919	0.01158	0.0094	0.0096	0.00854	0.00886	0.01113	0.00724	0.01151	0.02183	0.01191	0.01042	0.01118	0.00834	0.00467	0.01	0.00671	0.00272	0

## Sheet: Slatkin linearized FSTs
Matrix of Slatkin linearized FSTs as t/M=FST/(1-FST)
	Dongxiang	Hui_Linxia	Hui_Ningxia	Uygur_Kashi	Uygur_Yili	Han_Linxia	Han_Shaanxi	Han_Shanghai	Han_Yunnan	Han_Guangdong	Russian_Inner Mongolia	Korean	Tibetan_Qinghai	Tibetan_Lhasa	Tibetan_Changdu	Tibetan_Yunnan	Yi_Yunnan	Lhoba	She	Thai	Thai-Malay Muslims	Caucasian	Polish	Portuguese	Flemish	Greek	Romanian	Spanish	Brazilian	Mexican	Pakistan	Palestinian	Libyan	Arab_Morocco	Berber_Morocco(Bouhria)	Berber_Morocco(Asni)	Berber_Egypt	Muslim_Egypt	Copt_Egypt	Yemenese	Saudi Arabian	Iranian	Kuwaiti	Omanis	Somali	Ovambo_Namibia	Tanzanian	African American
Dongxiang	0
Hui_Linxia	4e-05	0
Hui_Ningxia	0.00156	0.00106	0
Uygur_Kashi	0.00338	0.00356	0.00213	0
Uygur_Yili	0.00271	0.00217	0.00258	0	0
Han_Linxia	0.00077	0.00167	0.0013	0.0047	0.0049	0
Han_Shaanxi	0.00055	0.00083	0.00014	0.00401	0.00487	0.00043	0
Han_Shanghai	0.001	0.0016	0.00092	0.00475	0.00569	0.00071	0.00023	0
Han_Yunnan	0.0027	0.00221	0.00122	0.00576	0.00745	0.00158	0.00073	0.00122	0
Han_Guangdong	0.00212	0.0043	0.00179	0.00514	0.00753	0.00145	0.00105	0.00064	0.00039	0
Russian_Inner Mongolia	0.00224	0.00113	0.00094	0.00411	0.00394	0.00199	0.0013	0.00162	0.00118	0.00126	0
Korean	0.00159	0.00267	0.00178	0.00552	0.00614	0.001	0.00109	0.00134	0.00161	0.00078	0.00189	0
Tibetan_Qinghai	0.00186	0.00138	0.00255	0.00519	0.00504	0.0021	0.0024	0.00275	0.00369	0.00452	0.00361	0.00365	0
Tibetan_Lhasa	0.00192	0.00106	0.00249	0.00577	0.00472	0.00214	0.0029	0.00313	0.00364	0.00649	0.00342	0.00419	0.00034	0
Tibetan_Changdu	0.00629	0.00437	0.00468	0.00978	0.01033	0.00495	0.00542	0.00707	0.00592	0.0073	0.00571	0.00688	0.00122	0.0022	0
Tibetan_Yunnan	0.01302	0.01247	0.0131	0.01964	0.02255	0.01382	0.0124	0.01285	0.01397	0.0166	0.01318	0.01399	0.01129	0.00953	0.00856	0
Yi_Yunnan	0.00561	0.00595	0.00424	0.00965	0.0106	0.00368	0.00379	0.00371	0.00323	0.00413	0.00648	0.00582	0.00623	0.00688	0.00713	0.01325	0
Lhoba	0.01229	0.01399	0.01397	0.01331	0.01642	0.0128	0.01477	0.01505	0.01199	0.01566	0.01277	0.0143	0.01191	0.00981	0.01244	0.02086	0.01695	0
She	0.01023	0.0133	0.01261	0.01635	0.01866	0.0126	0.0092	0.01128	0.00816	0.01134	0.01552	0.01263	0.01332	0.01414	0.0184	0.02753	0.01235	0.02852	0
Thai	0.004	0.00603	0.00296	0.00665	0.00869	0.00364	0.00327	0.00213	0.00398	0.00067	0.00448	0.00457	0.00562	0.00872	0.00897	0.01614	0.00324	0.01668	0.01378	0
Thai-Malay Muslims	0.00415	0.00576	0.00717	0.00631	0.00476	0.00668	0.00648	0.00547	0.00666	0.00466	0.00667	0.00782	0.00635	0.01022	0.01228	0.02273	0.008	0.01822	0.01504	0.0026	0
Caucasian	0.01438	0.01513	0.01426	0.00679	0.00612	0.01891	0.01739	0.01834	0.02406	0.01945	0.01686	0.02037	0.01767	0.01834	0.02368	0.03345	0.02593	0.02646	0.03515	0.01893	0.01535	0
Polish	0.01617	0.01723	0.01655	0.00898	0.00885	0.02167	0.01955	0.02022	0.02594	0.02195	0.0196	0.02337	0.02023	0.0226	0.02754	0.0361	0.02823	0.03076	0.03693	0.02051	0.01603	0.00161	0
Portuguese	0.01461	0.01384	0.01286	0.0064	0.00606	0.01888	0.01654	0.0175	0.02259	0.02008	0.01599	0.02005	0.01699	0.01807	0.02227	0.03196	0.0244	0.02744	0.03524	0.01836	0.01613	0.00096	0.00286	0
Flemish	0.01509	0.01463	0.01418	0.00696	0.00671	0.01994	0.01786	0.01864	0.02493	0.02146	0.01734	0.02144	0.01775	0.01824	0.02402	0.03354	0.02622	0.02815	0.03609	0.01984	0.0172	0	0.0019	6e-05	0
Greek	0.01269	0.0124	0.01158	0.006	0.00539	0.01784	0.01533	0.01587	0.02119	0.01825	0.0138	0.01868	0.01583	0.01573	0.02045	0.02919	0.0213	0.02727	0.03422	0.01674	0.01388	0.00304	0.00453	0.00189	0.00166	0
Romanian	0.01239	0.01293	0.0124	0.00625	0.0063	0.01782	0.01544	0.01546	0.02149	0.01774	0.01557	0.01929	0.01581	0.01732	0.02231	0.03013	0.0205	0.0262	0.0311	0.01582	0.01277	0.00255	0.00201	0.00201	0.00144	0.00123	0
Spanish	0.01673	0.0158	0.0157	0.00948	0.00842	0.02302	0.01903	0.01986	0.0248	0.02337	0.02002	0.02391	0.02044	0.02231	0.0273	0.03728	0.02709	0.03336	0.03598	0.02033	0.01565	0.00385	0.00351	0.00154	0.00137	0.00302	0.00328	0
Brazilian	0.01257	0.01218	0.01155	0.00503	0.00516	0.01605	0.0148	0.01552	0.02015	0.01725	0.01374	0.01836	0.01477	0.0157	0.01926	0.03006	0.02072	0.02288	0.03205	0.01622	0.01324	0.00263	0.00442	0.00161	0.00245	0.00245	0.00248	0.00495	0
Mexican	0.01204	0.01048	0.01114	0.00592	0.00746	0.01529	0.01331	0.01509	0.01776	0.01721	0.01378	0.0162	0.01227	0.01217	0.01505	0.02956	0.02185	0.01999	0.02709	0.01698	0.0166	0.00748	0.01004	0.00608	0.00627	0.00675	0.00786	0.00751	0.00693	0
Pakistan	0.00977	0.0103	0.00904	0.00387	0.00521	0.01403	0.01316	0.0121	0.0144	0.01421	0.01175	0.01583	0.01119	0.01363	0.01571	0.02394	0.01536	0.0211	0.02447	0.01101	0.01025	0.00887	0.00922	0.00687	0.00727	0.00432	0.00465	0.00616	0.00521	0.00913	0
Palestinian	0.01398	0.01318	0.01154	0.00693	0.00783	0.01924	0.01618	0.01633	0.02061	0.01772	0.01334	0.01868	0.01577	0.01708	0.01933	0.02607	0.02362	0.02488	0.03395	0.01521	0.01244	0.00606	0.00806	0.00442	0.00423	0.00164	0.00497	0.00537	0.00354	0.00741	0.00371	0
Libyan	0.01112	0.01094	0.01326	0.00829	0.00555	0.01636	0.01498	0.01518	0.02067	0.01802	0.01304	0.01727	0.01339	0.01575	0.01831	0.0263	0.0221	0.02658	0.0342	0.01719	0.01098	0.00712	0.00847	0.00636	0.00652	0.00361	0.00688	0.00713	0.00465	0.01182	0.00646	0.00287	0
Arab_Morocco	0.01718	0.0169	0.01463	0.00882	0.00885	0.02329	0.01889	0.02029	0.02472	0.02178	0.01819	0.02357	0.02145	0.02219	0.02635	0.0326	0.02691	0.03476	0.03509	0.02022	0.01771	0.00499	0.00612	0.00273	0.00405	0.00273	0.00414	0.00492	0.00282	0.01063	0.00814	0.00334	0.00628	0
Berber_Morocco(Bouhria)	0.02148	0.02008	0.0203	0.0136	0.01384	0.02717	0.02454	0.0238	0.02944	0.02587	0.01999	0.02741	0.02417	0.02563	0.0286	0.03238	0.02797	0.03748	0.04511	0.02323	0.01875	0.01152	0.01175	0.00837	0.00819	0.00477	0.0084	0.0076	0.00734	0.01544	0.00746	0.00356	0.00532	0.00654	0
Berber_Morocco(Asni)	0.02116	0.02194	0.01883	0.01342	0.01496	0.02688	0.02253	0.02396	0.02832	0.02449	0.02211	0.02682	0.02499	0.02505	0.02779	0.03315	0.02873	0.03567	0.04191	0.02423	0.02308	0.00819	0.0098	0.00615	0.00766	0.00433	0.00735	0.00875	0.00581	0.01242	0.01396	0.00521	0.00618	0.00246	0.00681	0
Berber_Egypt	0.01607	0.0155	0.01648	0.00843	0.00806	0.02146	0.01973	0.02068	0.025	0.02161	0.01518	0.02218	0.01714	0.01943	0.01985	0.03192	0.02789	0.02651	0.03634	0.02005	0.0153	0.0071	0.00995	0.00635	0.00594	0.0062	0.00739	0.00886	0.00449	0.01112	0.00721	0.00382	0.00623	0.00604	0.00663	0.01139	0
Muslim_Egypt	0.02043	0.01929	0.01982	0.01488	0.01306	0.02828	0.02396	0.02432	0.0291	0.02778	0.02042	0.0279	0.02261	0.02123	0.02594	0.03653	0.03194	0.0313	0.0435	0.02669	0.02208	0.01203	0.01298	0.01038	0.0107	0.00681	0.01118	0.00968	0.00925	0.01204	0.01228	0.00513	0.00628	0.00959	0.00978	0.00763	0.01115	0
Copt_Egypt	0.02845	0.02684	0.03125	0.02267	0.02387	0.03707	0.03178	0.03222	0.03841	0.0359	0.02909	0.03578	0.03326	0.03218	0.04085	0.04161	0.04085	0.0464	0.05018	0.03743	0.03393	0.01894	0.02137	0.01871	0.01635	0.01487	0.01709	0.02008	0.01856	0.02227	0.02006	0.01323	0.01445	0.01785	0.01507	0.01548	0.01746	0.01255	0
Yemenese	0.01875	0.01818	0.01692	0.01379	0.01398	0.02531	0.02186	0.02132	0.02676	0.02395	0.02021	0.0255	0.0192	0.02126	0.024	0.02742	0.02604	0.03347	0.0361	0.01977	0.01577	0.01155	0.01268	0.01041	0.00912	0.00783	0.00922	0.00937	0.00878	0.01708	0.00644	0.00231	0.00657	0.00816	0.00403	0.01243	0.00605	0.01016	0.01874	0
Saudi Arabian	0.01346	0.01234	0.01172	0.00892	0.00802	0.01928	0.01634	0.0169	0.02125	0.0198	0.01526	0.01955	0.01369	0.01484	0.01602	0.02143	0.02297	0.02633	0.03312	0.01834	0.01386	0.00804	0.01012	0.00642	0.00724	0.00524	0.00715	0.00692	0.00529	0.00961	0.00678	0.0019	0.00269	0.00632	0.00576	0.00752	0.00643	0.00657	0.0192	0.00087	0
Iranian	0.00986	0.01198	0.0089	0.00378	0.00513	0.0132	0.01256	0.01292	0.01755	0.01385	0.01231	0.01458	0.01215	0.01439	0.01642	0.02272	0.02111	0.02175	0.03172	0.01225	0.01269	0.00509	0.00629	0.00392	0.00473	0.0036	0.00549	0.00731	0.00346	0.00919	0.00337	0.00275	0.00389	0.00447	0.00914	0.00673	0.00644	0.01183	0.02129	0.00907	0.00526	0
Kuwaiti	0.01599	0.01536	0.015	0.01039	0.0089	0.02199	0.01921	0.01944	0.0249	0.02253	0.01731	0.022	0.017	0.01817	0.02029	0.02622	0.02641	0.02883	0.03736	0.02079	0.01599	0.00766	0.01003	0.00662	0.0072	0.00516	0.00767	0.00715	0.00497	0.01187	0.00713	0.00192	0.00226	0.00604	0.00581	0.00689	0.00508	0.00601	0.01628	0.00268	0	0.00542	0
Omanis	0.01216	0.01171	0.01128	0.00726	0.00587	0.01805	0.01601	0.01623	0.02157	0.02061	0.01496	0.01929	0.0149	0.01558	0.01964	0.02497	0.02321	0.02751	0.03391	0.01982	0.01558	0.00579	0.00605	0.0045	0.00464	0.00237	0.00359	0.0059	0.00255	0.0107	0.00334	0.0025	0.00079	0.00354	0.00479	0.00529	0.00418	0.00555	0.0123	0.00386	0.00126	0.00281	0.00064	0
Somali	0.02527	0.0248	0.02537	0.02157	0.02022	0.03316	0.02876	0.02993	0.0353	0.0337	0.02542	0.03354	0.02761	0.02669	0.02884	0.04385	0.03811	0.03587	0.04553	0.03282	0.02609	0.01922	0.02179	0.01823	0.01924	0.0162	0.02132	0.02033	0.01345	0.02161	0.02242	0.0122	0.01102	0.01506	0.01689	0.01399	0.01461	0.00848	0.02338	0.01527	0.00984	0.01927	0.01015	0.01149	0
Ovambo_Namibia	0.04142	0.04072	0.03936	0.03216	0.03449	0.04779	0.04591	0.04519	0.05184	0.04854	0.0389	0.04974	0.04388	0.04527	0.04785	0.05713	0.05442	0.05515	0.06804	0.04633	0.04022	0.03236	0.03061	0.02862	0.02986	0.02613	0.03045	0.03326	0.01994	0.03817	0.02889	0.02328	0.02521	0.02234	0.01832	0.02628	0.01935	0.02809	0.04105	0.02572	0.02539	0.02574	0.024	0.01918	0.01989	0
Tanzanian	0.03375	0.03367	0.03127	0.02603	0.02867	0.03962	0.03822	0.03723	0.04297	0.0409	0.0329	0.04339	0.03389	0.03589	0.03595	0.04381	0.04382	0.04109	0.05625	0.03769	0.03378	0.02401	0.02351	0.02136	0.02175	0.02135	0.02185	0.02472	0.01398	0.02849	0.01794	0.01666	0.01759	0.01786	0.01462	0.01962	0.01242	0.0184	0.02948	0.01574	0.01617	0.01925	0.01503	0.01073	0.01492	0.00713	0
African American	0.02428	0.02468	0.02374	0.0168	0.01731	0.03026	0.02886	0.02879	0.03484	0.03177	0.02488	0.03309	0.02702	0.02772	0.03029	0.03962	0.03583	0.03636	0.04695	0.02946	0.02419	0.0133	0.01395	0.01186	0.01267	0.01102	0.01287	0.01528	0.00617	0.01938	0.01165	0.00944	0.00965	0.00857	0.0089	0.0112	0.00727	0.01157	0.02207	0.01198	0.01047	0.01124	0.00838	0.00468	0.01005	0.00673	0.00272	0
