# Supplementary material for: Genetic evidence for an East Asian origin of Chinese Muslim populations Dongxiang and Hui
Source: Sci Rep. 2016 Dec 7;6:38656. doi: 10.1038/srep38656 (PMC5141421; doi:10.1038/srep38656)
Supplement: Supplementary Table 4 [file srep38656-s5.xls]

## Sheet: Sheet1
K	Ln P(D)	Fst_1	Fst_2	Fst_3	Fst_4	Fst_5	Fst_6	Fst_7	Fst_8
2	-664368	0.0519	0.0923	-
3	-663187	0.0575	0.0544	0.0205	-	-	-	-	-
4	-663374	0.0168	0.0503	0.0494	0.0506	-	-	-	-
5	-663240	0.0158	0.0443	0.0296	0.0457	0.0411	-	-	-
6	-663756	0.0464	0.0339	0.0535	0.018	0.034	0.0419	-	-
7	-677579	0.0491	0.0142	0.0326	0.0423	0.0352	0.0194	0.0374	-
8	-698571	0.0196	0.0366	0.0357	0.0225	0.038	0.0347	0.0573	0.0473
