# Supplementary material for: Genetic evidence for an East Asian origin of Chinese Muslim populations Dongxiang and Hui
Source: Sci Rep. 2016 Dec 7;6:38656. doi: 10.1038/srep38656 (PMC5141421; doi:10.1038/srep38656)
Supplement: Supplementary Table 5 [file srep38656-s6.xls]

## Sheet: K=3
Proportion of membership of each pre-defined population in each of the 3 clusters
Populations	Inferred Clusters			Number of individuals
	1	2	3
Dongxiang	0.634	0.198	0.167	163
Hui_Linxia	0.639	0.205	0.157	219
Hui_Ningxia	0.583	0.231	0.186	100
Uygur_Kashi	0.404	0.359	0.237	322
Uygur_Yili	0.394	0.375	0.231	106
Han_Linxia	0.721	0.138	0.141	270
Han_Shananxi	0.69	0.177	0.133	446
Han_Shanghai	0.726	0.148	0.126	1000
Han_Yunnan	0.744	0.121	0.135	105
Han_Guangdong	0.668	0.136	0.196	102
Russian_Inner Mongolia	0.642	0.181	0.177	148
Korean	0.709	0.164	0.127	1805
Tibetan_Qinghai	0.676	0.165	0.159	850
Tibetan_Lhasa	0.671	0.155	0.175	99
Tibetan_Changdu	0.685	0.125	0.19	74
Tibetan_Yunnan	0.718	0.148	0.134	32
Yi_Yunnan	0.697	0.149	0.154	139
Lhoba	0.578	0.126	0.296	91
She	0.803	0.089	0.107	154
Thai	0.657	0.198	0.144	210
Thai-Malay Muslims	0.565	0.248	0.187	104
Caucasian	0.123	0.624	0.254	361
Polish	0.108	0.659	0.233	1000
Portuguese	0.11	0.599	0.292	1266
Flemish	0.128	0.639	0.233	272
Greek	0.133	0.587	0.28	298
Romanian	0.148	0.58	0.273	222
Spanish	0.1	0.66	0.241	114
Brazilian	0.107	0.439	0.454	494
Mexican	0.238	0.419	0.342	211
Pakistan	0.283	0.42	0.297	56
Palestinian	0.179	0.435	0.385	125
Libyan	0.197	0.344	0.458	103
Arab_Morocco	0.099	0.436	0.466	204
Berber_Morocco(Bouhria)	0.124	0.427	0.449	104
Berber_Morocco(Asni)	0.078	0.386	0.537	105
Berber_Egypt	0.107	0.279	0.614	98
Muslim_Egypt	0.147	0.233	0.62	99
Copt_Egypt	0.113	0.382	0.506	100
Yemenese	0.171	0.407	0.422	99
Saudi Arabian	0.156	0.434	0.411	106
Iranian	0.212	0.419	0.368	104
Kuwaiti	0.141	0.41	0.449	502
Omanis	0.137	0.398	0.465	99
Somali	0.081	0.103	0.815	403
Ovambo_Namibia	0.037	0.068	0.895	195
Tanzanian	0.053	0.08	0.867	172
African American	0.071	0.141	0.788	342
